# Supplementary material for: PEX19 Coordinates Neutral Lipid Storage in Cells in a Peroxisome-Independent Fashion
Source: Front Cell Dev Biol. 2022 Apr 26;10:859052. doi: 10.3389/fcell.2022.859052 (PMC9086359; doi:10.3389/fcell.2022.859052)
Supplement: Supplementary file 1 [file Table2.XLSX]

## Sheet: complete_data
Name	UniProt Accession(s)	Replicate	# Unique Peptides	# Peptides	# PSMs	Areas: Light	Areas: Medium	Areas: Heavy	FC: M/L	FC: H/L	Log2 FC: M/L	Log2 FC: H/L	Relative Area (%): Light	Relative Area (%): Medium	Relative Area (%): Heavy	Filter
AAAS	Q9NRG9	A	13	13	23	72000000	53000000	67000000	0.69	0.89	-0.535332	-0.168123	37.5	27.6	34.9	passed
AAAS	Q9NRG9	B	18	18	45	46000000	33000000	41000000	0.73	0.87	-0.454032	-0.200913	38.33	27.5	34.17	passed
AAAS	Q9NRG9	C	15	15	36	36000000	29000000	35000000	0.81	0.96	-0.304006	-0.0588937	36	29	35	passed
ABCD1	P33897	C	4	4	4	87000000	68000000	72000000	0.78	0.83	-0.358454	-0.268817	38.33	29.96	31.72	filtered out
ABCF1	Q8NE71, Q8NE71-2	C	6	6	9	4300000	890000	1600000	0.16	0.22	-2.64386	-2.18442	63.33	13.11	23.56	passed
ABCG2	Q9UNQ0, Q9UNQ0-2	C	2	2	2	3800000	120000	120000	0.03	0.03	-5.05889	-5.05889	94.06	2.97	2.97	filtered out
ABHD4	Q8TB40	B	4	4	4	85000	2500000	1800000	18.03	1	4.17233	0	1.94	57.01	41.05	filtered out
ABHD5	Q8WTS1	A	21	21	127	2600000000	3300000000	2800000000	1.19	1.03	0.250962	0.0426443	29.89	37.93	32.18	passed
ABHD5	Q8WTS1	B	20	20	118	1800000000	2500000000	2100000000	1.19	1.11	0.250962	0.15056	28.12	39.06	32.81	passed
ABHD5	Q8WTS1	C	17	17	84	1000000000	1600000000	1300000000	1.37	1.17	0.454176	0.226509	25.64	41.03	33.33	passed
ACACA	Q13085, Q13085-4	A	13	13	15	8300000	8100000	9800000	0.49	1.3	-1.02915	0.378512	31.68	30.92	37.4	passed
ACACA	Q13085, Q13085-4	B	25	25	44	14000000	7900000	15000000	0.5	1.14	-1	0.189034	37.94	21.41	40.65	passed
ACACA	Q13085, Q13085-4	C	22	22	34	8800000	4600000	11000000	0.5	1.03	-1	0.0426443	36.07	18.85	45.08	passed
ACLY	P53396, P53396-2	C	2	2	3	1800000	2500000	5400000	1.33	2.93	0.411426	1.5509	18.56	25.77	55.67	filtered out
ACSL3	O95573	A	53	53	327	4000000000	3200000000	3900000000	0.8	0.98	-0.321928	-0.0291463	36.04	28.83	35.14	passed
ACSL3	O95573	B	58	59	338	2400000000	2100000000	2400000000	0.86	1.01	-0.217591	0.0143553	34.78	30.43	34.78	passed
ACSL3	O95573	C	56	57	291	2600000000	2300000000	2600000000	0.86	1.02	-0.217591	0.0285692	34.67	30.67	34.67	passed
ACSL4	O60488, O60488-2	A	44	44	128	660000000	580000000	710000000	0.93	1.24	-0.104697	0.31034	33.85	29.74	36.41	passed
ACSL4	O60488, O60488-2	B	44	45	153	490000000	460000000	550000000	0.94	1.25	-0.0892673	0.321928	32.67	30.67	36.67	passed
ACSL4	O60488, O60488-2	C	43	43	126	410000000	400000000	490000000	0.96	1.21	-0.0588937	0.275007	31.54	30.77	37.69	passed
ACTB	P60709	A	19	19	53	280000000	340000000	700000000	1.13	2.36	0.176323	1.23879	21.21	25.76	53.03	passed
ACTB	P60709	B	14	14	61	150000000	130000000	230000000	0.91	1.73	-0.136062	0.790772	29.41	25.49	45.1	passed
ACTB	P60709	C	12	12	39	270000000	220000000	370000000	0.8	1.32	-0.321928	0.400538	31.4	25.58	43.02	passed
ACTBL2	Q562R1	B	1	1	1	320000000	290000000	530000000	0.92	1.65	-0.120294	0.722466	28.07	25.44	46.49	filtered out
ACTC1	P68032	A	2	2	7	200000000	230000000	480000000	1.35	2.88	0.432959	1.52607	21.98	25.27	52.75	passed
ACTC1	P68032	B	1	1	3	120000000	110000000	190000000	0.86	1.51	-0.217591	0.594549	28.57	26.19	45.24	filtered out
ACTC1	P68032	C	2	2	5	130000000	110000000	170000000	0.81	1.3	-0.304006	0.378512	31.71	26.83	41.46	passed
ACTL6A	O96019, O96019-2	A	2	2	3	26000000	66000000	59000000	2.49	2.22	1.31615	1.15056	17.22	43.71	39.07	filtered out
ACTL6A	O96019, O96019-2	C	4	4	5	7800000	5600000	12000000	0.16	1.52	-2.64386	0.604071	30.71	22.05	47.24	passed
ACTN2	P35609	B	2	2	2	7300000	5800000	3600000	0.14	0.11	-2.8365	-3.18442	43.71	34.73	21.56	filtered out
ACTN4	O43707	A	12	12	15	6000000	8000000	14000000	1.49	2.16	0.575312	1.11103	21.43	28.57	50	passed
ACTN4	O43707	B	4	4	4	3700000	4800000	6600000	1.28	1.76	0.356144	0.815575	24.5	31.79	43.71	filtered out
ACTN4	O43707	C	8	8	9	2300000	2100000	2500000	1.92	1.28	0.941106	0.356144	33.33	30.43	36.23	passed
ADAM12	O43184	B	2	2	3	21000000	85000	85000					99.2	0.4	0.4	filtered out
ADNP	Q9H2P0	C	2	2	2	620000	120000	630000	0.2	1.01	-2.32193	0.0143553	45.26	8.76	45.99	filtered out
ADPGK	Q9BRR6, Q9BRR6-2	A	2	2	5	3400000	2800000	3300000	0.84	0.98	-0.251539	-0.0291463	35.79	29.47	34.74	passed
ADPGK	Q9BRR6, Q9BRR6-2	B	2	2	2	1100000	1100000	1200000	0.94	1.02	-0.0892673	0.0285692	32.35	32.35	35.29	filtered out
AGPAT6	Q86UL3	A	14	14	30	78000000	84000000	75000000	1.07	0.98	0.0976108	-0.0291463	32.91	35.44	31.65	passed
AGPAT6	Q86UL3	B	15	15	50	54000000	62000000	57000000	1.07	1.02	0.0976108	0.0285692	31.21	35.84	32.95	passed
AGPAT6	Q86UL3	C	12	12	30	57000000	60000000	58000000	0.99	0.91	-0.0144996	-0.136062	32.57	34.29	33.14	passed
AGPAT9	Q53EU6	A	8	8	14	17000000	27000000	27000000	1.58	1.51	0.659925	0.594549	23.94	38.03	38.03	passed
AGPAT9	Q53EU6	B	11	11	25	13000000	18000000	19000000	1.27	1.39	0.344828	0.475085	26	36	38	passed
AGPAT9	Q53EU6	C	8	8	14	21000000	27000000	26000000	1.28	1.36	0.356144	0.443607	28.38	36.49	35.14	passed
AGPS	O00116	A	19	19	36	14000000	69000000	25000000	4.43	1.31	2.14731	0.389567	12.96	63.89	23.15	passed
AGPS	O00116	B	21	21	35	12000000	79000000	32000000	9.96	2.33	3.31615	1.22033	9.76	64.23	26.02	passed
AGPS	O00116	C	19	19	33	21000000	130000000	51000000	7.02	2.26	2.81147	1.17632	10.4	64.36	25.25	passed
AHNAK	Q09666	A	35	35	41	12000000	9700000	29000000	0.58	3.34	-0.785875	1.73985	23.67	19.13	57.2	passed
AHNAK	Q09666	B	33	33	51	9200000	6400000	12000000	0.69	1.25	-0.535332	0.321928	33.33	23.19	43.48	passed
AHNAK	Q09666	C	72	72	102	19000000	6700000	17000000	0.26	0.9	-1.94342	-0.152003	44.5	15.69	39.81	passed
AHNAK2	Q8IVF2, Q8IVF2-3	B	10	10	12	4200000	2300000	2400000	0.07	0.07	-3.8365	-3.8365	47.19	25.84	26.97	passed
AHNAK2	Q8IVF2, Q8IVF2-3	C	30	30	41	8100000	5100000	8600000	0.4	1.07	-1.32193	0.0976108	37.16	23.39	39.45	passed
AHSA1	O95433	B	2	2	4	11000000	13000000	18000000	1.15	1.55	0.201634	0.632268	26.19	30.95	42.86	filtered out
AIFM2	Q9BRQ8	A	25	26	82	580000000	500000000	530000000	0.83	0.88	-0.268817	-0.184425	36.02	31.06	32.92	passed
AIFM2	Q9BRQ8	B	25	25	92	490000000	450000000	470000000	0.89	0.94	-0.168123	-0.0892673	34.75	31.91	33.33	passed
AIFM2	Q9BRQ8	C	25	26	85	690000000	620000000	590000000	0.91	0.85	-0.136062	-0.234465	36.32	32.63	31.05	passed
AIMP1	Q12904, Q12904-2	C	1	1	1	1600000	120000	120000	0.08	0.08	-3.64386	-3.64386	86.96	6.52	6.52	filtered out
AKAP9	Q99996, Q99996-2, Q99996-3, Q99996-6	B	4	6	7	1900000	85000	85000					91.79	4.11	4.11	filtered out
ALB	P02768	B	13	14	17	8000000	85000	85000	0.02	0.02	-5.64386	-5.64386	97.92	1.04	1.04	passed
ALDH3A2	P51648, P51648-2	A	4	4	4	8800000	11000000	10000000	1.96	1.88	0.970854	0.910733	29.53	36.91	33.56	filtered out
ALDH3A2	P51648, P51648-2	B	4	4	5	2900000	2000000	2500000	0.97	1.06	-0.0439433	0.0840643	39.19	27.03	33.78	passed
ALDH3A2	P51648, P51648-2	C	4	4	5	2700000	2800000	3100000	1.04	1.14	0.0565835	0.189034	31.4	32.56	36.05	passed
ALDOA	P04075	A	14	14	31	56000000	64000000	120000000	1.3	2.45	0.378512	1.29278	23.33	26.67	50	passed
ALDOA	P04075	B	15	15	39	61000000	56000000	110000000	0.91	1.69	-0.136062	0.757023	26.87	24.67	48.46	passed
ALDOA	P04075	C	13	13	30	58000000	34000000	69000000	0.59	1.17	-0.761213	0.226509	36.02	21.12	42.86	passed
ALDOC	P09972	A	3	3	4	24000000	45000000	82000000					15.89	29.8	54.3	filtered out
ALDOC	P09972	B	1	1	3	9400000	11000000	18000000	1.13	1.86	0.176323	0.895303	24.48	28.65	46.88	filtered out
ALG13	Q9NP73	A	1	1	1	5500000	5300000	3600000	0.97	0.67	-0.0439433	-0.577767	38.19	36.81	25	filtered out
ALG2	Q9H553	A	6	6	7	9300000	15000000	18000000	1.52	1.5	0.604071	0.584963	21.99	35.46	42.55	passed
ALG2	Q9H553	B	7	7	13	17000000	22000000	22000000	1.35	1.27	0.432959	0.344828	27.87	36.07	36.07	passed
ALG2	Q9H553	C	5	5	9	6500000	12000000	9500000	1.67	1.38	0.739848	0.464668	23.21	42.86	33.93	passed
ALG5	Q9Y673	A	10	10	26	120000000	74000000	82000000	0.52	0.74	-0.943416	-0.434403	43.48	26.81	29.71	passed
ALG5	Q9Y673	B	12	12	37	64000000	40000000	44000000	0.67	0.74	-0.577767	-0.434403	43.24	27.03	29.73	passed
ALG5	Q9Y673	C	11	11	30	84000000	54000000	59000000	0.69	0.74	-0.535332	-0.434403	42.64	27.41	29.95	passed
ANKLE2	Q86XL3	A	9	9	11	6100000	7100000	6900000	1.49	1.27	0.575312	0.344828	30.35	35.32	34.33	passed
ANKLE2	Q86XL3	B	17	17	24	8300000	11000000	7700000	1.1	1.01	0.137504	0.0143553	30.74	40.74	28.52	passed
ANKLE2	Q86XL3	C	15	16	25	14000000	16000000	17000000	1.14	1.3	0.189034	0.378512	29.79	34.04	36.17	passed
ANKRD13C	Q8N6S4, Q8N6S4-2	A	4	4	7	4100000	5000000	4900000	1.39	1.25	0.475085	0.321928	29.29	35.71	35	passed
ANTXR1	Q9H6X2	C	1	1	3	2300000	790000	2500000	0.34	1.07	-1.55639	0.0976108	41.14	14.13	44.72	filtered out
ANXA1	P04083	B	5	5	7	3700000	4200000	4400000	0.2	0.73	-2.32193	-0.454032	30.08	34.15	35.77	passed
ANXA1	P04083	C	2	2	2	4300000	5500000	5300000	0.33	0.32	-1.59946	-1.64386	28.48	36.42	35.1	filtered out
ANXA2	P07355, P07355-2	A	11	11	17	41000000	37000000	79000000	1.03	1.97	0.0426443	0.978196	26.11	23.57	50.32	passed
ANXA2	P07355, P07355-2	B	14	14	22	16000000	11000000	17000000	0.68	1.21	-0.556393	0.275007	36.36	25	38.64	passed
ANXA2	P07355, P07355-2	C	14	14	27	29000000	18000000	33000000	0.52	1.04	-0.943416	0.0565835	36.25	22.5	41.25	passed
ANXA5	P08758	A	2	2	2	14000000	11000000	13000000	0.81	0.98	-0.304006	-0.0291463	36.84	28.95	34.21	filtered out
AP2A1	O95782, O95782-2	C	4	4	4	16000000	5200000	6300000	0.32	0.38	-1.64386	-1.39593	58.18	18.91	22.91	filtered out
AP2B1	P63010, P63010-2	B	1	1	1	2100000	85000	85000	0.04	0.04	-4.64386	-4.64386	92.51	3.74	3.74	filtered out
AP2B1	P63010, P63010-2	C	8	8	9	5100000	1900000	3000000	0.31	0.55	-1.68966	-0.862496	51	19	30	passed
AP2M1	Q96CW1, Q96CW1-2	C	2	2	3	5100000	870000	2600000	0.17	0.51	-2.55639	-0.971431	59.51	10.15	30.34	filtered out
APEX1	P27695	C	3	3	6	8500000	5100000	5200000	0.78	0.77	-0.358454	-0.37707	45.21	27.13	27.66	passed
APMAP	Q9HDC9	C	1	1	1	120000	960000	120000	7.7	1	2.94486	0	10	80	10	filtered out
APOOL	Q6UXV4	A	3	3	4	7600000	8300000	7600000	0.68	0.98	-0.556393	-0.0291463	32.34	35.32	32.34	filtered out
APOOL	Q6UXV4	C	3	3	3	3300000	3100000	2700000	0.85	0.86	-0.234465	-0.217591	36.26	34.07	29.67	filtered out
ARF4	P18085	A	3	3	5	13000000	6700000	11000000	0.67	1.09	-0.577767	0.124328	42.35	21.82	35.83	passed
ARF4	P18085	B	5	5	9	11000000	10000000	11000000	0.97	0.95	-0.0439433	-0.0740006	34.38	31.25	34.38	passed
ARF4	P18085	C	2	2	2	990000	120000	120000	0.13	0.13	-2.94342	-2.94342	80.49	9.76	9.76	filtered out
ARFGAP1	Q8N6T3	A	9	9	15	29000000	25000000	27000000	1	0.94	0	-0.0892673	35.8	30.86	33.33	passed
ARFGAP1	Q8N6T3	B	16	16	29	38000000	52000000	46000000	1.74	1.42	0.799087	0.505891	27.94	38.24	33.82	passed
ARFGAP1	Q8N6T3	C	12	12	19	29000000	28000000	37000000	1.07	1.21	0.0976108	0.275007	30.85	29.79	39.36	passed
ARL1	P40616	A	9	9	25	100000000	77000000	77000000	0.82	0.8	-0.286304	-0.321928	39.37	30.31	30.31	passed
ARL1	P40616	B	9	9	30	51000000	71000000	46000000	1.37	1.07	0.454176	0.0976108	30.36	42.26	27.38	passed
ARL1	P40616	C	8	8	26	77000000	66000000	61000000	0.77	0.82	-0.37707	-0.286304	37.75	32.35	29.9	passed
ARL6IP1	Q15041	A	2	2	3	43000000	6000000	12000000	0.21	0.28	-2.25154	-1.8365	70.49	9.84	19.67	filtered out
ARL6IP5	O75915	B	1	1	3	4900000	3600000	7900000	0.72	1.6	-0.473931	0.678072	29.88	21.95	48.17	filtered out
ARL8B	Q9NVJ2	B	3	3	8	4000000	5000000	5600000	1.17	1.37	0.226509	0.454176	27.4	34.25	38.36	passed
ARL8B	Q9NVJ2	C	2	2	3	3700000	4200000	4900000	1.14	1.31	0.189034	0.389567	28.91	32.81	38.28	filtered out
ASPH	Q12797	A	4	4	6	6600000	8200000	7300000	1.26	1.09	0.333424	0.124328	29.86	37.1	33.03	passed
ASPH	Q12797	B	5	5	13	6700000	7100000	7100000	1.24	0.9	0.31034	-0.152003	32.06	33.97	33.97	passed
ASPH	Q12797	C	4	4	15	13000000	6600000	8600000	0.8	1	-0.321928	0	46.1	23.4	30.5	passed
ATF1	P18846	C	2	2	3	4000000	120000	3700000	0.03	0.92	-5.05889	-0.120294	51.15	1.53	47.31	filtered out
ATG2A	Q2TAZ0, Q2TAZ0-3	B	6	6	7	3500000	930000	2800000	0.05	0.86	-4.32193	-0.217591	48.41	12.86	38.73	passed
ATG2A	Q2TAZ0, Q2TAZ0-3	C	5	5	6	13000000	120000	860000		0.39		-1.35845	92.99	0.86	6.15	passed
ATL2	Q8NHH9, Q8NHH9-2, Q8NHH9-4	A	3	3	6	16000000	15000000	14000000	0.94	0.85	-0.0892673	-0.234465	35.56	33.33	31.11	passed
ATL2	Q8NHH9, Q8NHH9-2, Q8NHH9-4	B	3	3	4	7500000	5600000	2200000	0.75	0.3	-0.415037	-1.73697	49.02	36.6	14.38	filtered out
ATL3	Q6DD88	A	7	7	16	22000000	18000000	17000000	0.74	0.79	-0.434403	-0.340075	38.6	31.58	29.82	passed
ATL3	Q6DD88	B	7	7	16	8800000	7700000	7500000	0.75	0.69	-0.415037	-0.535332	36.67	32.08	31.25	passed
ATL3	Q6DD88	C	7	7	12	5700000	5100000	4900000	0.96	0.72	-0.0588937	-0.473931	36.31	32.48	31.21	passed
ATP12A	P54707, P54707-2	B	1	2	3	1900000	85000	85000					91.79	4.11	4.11	filtered out
ATP1A1	P05023	A	19	19	31	20000000	30000000	50000000	1.05	2.42	0.0703893	1.27501	20	30	50	passed
ATP1A1	P05023	B	24	25	54	25000000	16000000	36000000	0.54	1.21	-0.888969	0.275007	32.47	20.78	46.75	passed
ATP1A1	P05023	C	22	23	38	41000000	18000000	27000000	0.42	0.67	-1.25154	-0.577767	47.67	20.93	31.4	passed
ATP1B1	P05026, P05026-2	C	3	3	3	6300000	2800000	4900000	0.43	0.78	-1.21759	-0.358454	45	20	35	filtered out
ATP1B3	P54709	B	4	4	8	2400000	4000000	4500000	1.07	1.77	0.0976108	0.823749	22.02	36.7	41.28	passed
ATP1B3	P54709	C	4	4	7	4500000	2400000	3000000	0.57	0.68	-0.810966	-0.556393	45.45	24.24	30.3	passed
ATP2A2	P16615, P16615-2, P16615-3, P16615-5	A	22	22	57	68000000	86000000	67000000	1.17	1.08	0.226509	0.111031	30.77	38.91	30.32	passed
ATP2A2	P16615, P16615-2, P16615-3, P16615-5	B	20	20	49	36000000	39000000	34000000	0.98	0.9	-0.0291463	-0.152003	33.03	35.78	31.19	passed
ATP2A2	P16615, P16615-2, P16615-3, P16615-5	C	19	19	43	47000000	42000000	49000000	0.81	0.91	-0.304006	-0.136062	34.06	30.43	35.51	passed
ATP2B1	P20020, P20020-3, P20020-4	B	3	3	5	3300000	1200000	3300000	0.17	1.08	-2.55639	0.111031	42.31	15.38	42.31	passed
ATP2B1	P20020, P20020-3, P20020-4	C	8	8	13	4300000	1700000	2100000	0.04	0.41	-4.64386	-1.2863	53.09	20.99	25.93	passed
ATP5A1	P25705	A	8	8	16	19000000	16000000	25000000	1	1.32	0	0.400538	31.67	26.67	41.67	passed
ATP5A1	P25705	B	9	9	16	7500000	6800000	9800000	1.16	1.54	0.214125	0.62293	31.12	28.22	40.66	passed
ATP5A1	P25705	C	11	11	21	14000000	9100000	18000000	0.59	1.31	-0.761213	0.389567	34.06	22.14	43.8	passed
ATP5B	P06576	A	9	9	15	19000000	15000000	25000000	0.77	1.5	-0.37707	0.584963	32.2	25.42	42.37	passed
ATP5B	P06576	B	10	10	16	15000000	16000000	22000000	1.14	1.43	0.189034	0.516015	28.3	30.19	41.51	passed
ATP5B	P06576	C	11	11	24	21000000	15000000	26000000	0.63	1.13	-0.666576	0.176323	33.87	24.19	41.94	passed
ATP5C1	P36542, P36542-2	B	3	3	4	1600000	18000000	85000	100	1	6.64386	0	8.13	91.44	0.43	filtered out
ATP5I	P56385	C	1	1	1	2500000	2000000	3200000	0.78	1.27	-0.358454	0.344828	32.47	25.97	41.56	filtered out
ATP5O	P48047	C	2	2	2	2100000	120000	120000	0.06	0.06	-4.05889	-4.05889	89.74	5.13	5.13	filtered out
ATP6AP1	Q15904	A	1	1	2	8400000	12000000	7700000	1.39	0.92	0.475085	-0.120294	29.89	42.7	27.4	filtered out
AUP1	Q9Y679-2	A	27	27	190	2600000000	2600000000	2500000000	0.98	0.95	-0.0291463	-0.0740006	33.77	33.77	32.47	passed
AUP1	Q9Y679-2	B	24	24	187	1800000000	1700000000	1600000000	0.99	1.03	-0.0144996	0.0426443	35.29	33.33	31.37	passed
AUP1	Q9Y679-2	C	27	27	144	1400000000	1500000000	1400000000	1.02	0.97	0.0285692	-0.0439433	32.56	34.88	32.56	passed
AZGP1	P25311	B	9	9	9	8800000	85000	85000	0.04	0.04	-4.64386	-4.64386	98.1	0.95	0.95	passed
AZGP1	P25311	C	4	4	4	7000000	120000	120000	0.02	0.02	-5.64386	-5.64386	96.69	1.66	1.66	filtered out
B2M	P61769	A	3	3	4	51000000	57000000	60000000	1.13	1.19	0.176323	0.250962	30.36	33.93	35.71	filtered out
B2M	P61769	B	3	3	5	28000000	20000000	50000000	0.58	0.91	-0.785875	-0.136062	28.57	20.41	51.02	passed
B4GALT1	P15291, P15291-2	B	1	1	1	1400000	85000	85000	0.06	0.06	-4.05889	-4.05889	89.17	5.41	5.41	filtered out
BAG2	O95816	A	13	13	33	34000000	39000000	34000000	1.16	1.04	0.214125	0.0565835	31.78	36.45	31.78	passed
BAG2	O95816	B	12	12	27	25000000	27000000	26000000	1.06	1.04	0.0840643	0.0565835	32.05	34.62	33.33	passed
BAG2	O95816	C	14	14	23	24000000	30000000	29000000	1.09	1.08	0.124328	0.111031	28.92	36.14	34.94	passed
BANF1	O75531	A	5	6	10	100000000	48000000	150000000	0.48	1.54	-1.05889	0.62293	33.56	16.11	50.34	passed
BANF1	O75531	B	9	9	18	76000000	25000000	46000000	0.31	0.67	-1.68966	-0.577767	51.7	17.01	31.29	passed
BANF1	O75531	C	6	6	14	170000000	83000000	180000000	0.48	1.07	-1.05889	0.0976108	39.26	19.17	41.57	passed
BASP1	P80723	A	10	10	24	140000000	150000000	270000000	1	1.88	0	0.910733	25	26.79	48.21	passed
BASP1	P80723	B	6	6	20	100000000	82000000	140000000	0.85	1.38	-0.234465	0.464668	31.06	25.47	43.48	passed
BASP1	P80723	C	6	6	20	120000000	98000000	140000000	0.84	1.21	-0.251539	0.275007	33.52	27.37	39.11	passed
BAZ1B	Q9UIG0, Q9UIG0-2	C	9	9	11	3000000	120000	2900000	0.08	1.61	-3.64386	0.687061	49.83	1.99	48.17	passed
BCAP31	P51572	A	7	7	19	57000000	50000000	44000000	1.04	0.85	0.0565835	-0.234465	37.75	33.11	29.14	passed
BCAP31	P51572	B	3	3	7	8700000	7000000	6600000	0.79	0.82	-0.340075	-0.286304	39.01	31.39	29.6	passed
BCAP31	P51572	C	3	3	7	18000000	15000000	15000000	0.86	0.94	-0.217591	-0.0892673	37.5	31.25	31.25	passed
BET1	O15155	C	2	2	3	39000000	27000000	34000000					39	27	34	filtered out
BLMH	Q13867	B	7	7	8	4000000	85000	85000	0.02	0.02	-5.64386	-5.64386	95.92	2.04	2.04	passed
BRIX1	Q8TDN6	C	1	1	1	2200000	120000	120000	0.06	0.06	-4.05889	-4.05889	90.16	4.92	4.92	filtered out
BSG	P35613, P35613-2	A	7	7	22	47000000	47000000	82000000	1	1.83	0	0.871844	26.7	26.7	46.59	passed
BSG	P35613, P35613-2	B	7	7	20	55000000	28000000	59000000	0.51	1.09	-0.971431	0.124328	38.73	19.72	41.55	passed
BSG	P35613, P35613-2	C	8	8	19	93000000	37000000	63000000	0.38	0.55	-1.39593	-0.862496	48.19	19.17	32.64	passed
BST2	Q10589	A	1	1	4	30000000	26000000	36000000	0.56	0.9	-0.836501	-0.152003	32.61	28.26	39.13	filtered out
BST2	Q10589	B	2	2	6	11000000	6400000	11000000	0.56	0.97	-0.836501	-0.0439433	38.73	22.54	38.73	passed
BST2	Q10589	C	2	2	4	40000000	17000000	27000000	0.41	0.66	-1.2863	-0.599462	47.62	20.24	32.14	filtered out
BTAF1	O14981	B	2	2	2	3300000	85000	85000	0.03	0.03	-5.05889	-5.05889	95.1	2.45	2.45	filtered out
BTAF1	O14981	C	4	4	5	6700000	4100000	3800000	0.15	0.15	-2.73697	-2.73697	45.89	28.08	26.03	passed
BUB3	O43684, O43684-2	C	2	2	2	9300000	120000	120000	0.01	0.01	-6.64386	-6.64386	97.48	1.26	1.26	filtered out
BYSL	Q13895	C	1	1	1	120000	520000	120000	4.13	1	2.04614	0	15.79	68.42	15.79	filtered out
C12orf23	Q8WUH6	A	3	3	3	9300000	5000000	12000000	1.29	1.03	0.367371	0.0426443	35.36	19.01	45.63	filtered out
C12orf23	Q8WUH6	B	2	2	3	22000000	11000000	12000000	0.95	1.05	-0.0740006	0.0703893	48.89	24.44	26.67	filtered out
C12orf23	Q8WUH6	C	7	7	10	33000000	31000000	34000000	0.92	0.95	-0.120294	-0.0740006	33.67	31.63	34.69	passed
C14orf21	Q86U38	A	1	1	1	1200000	1500000	2400000	1.22	1.96	0.286881	0.970854	23.53	29.41	47.06	filtered out
C15orf24	Q9NPA0	A	1	1	2	22000000	28000000	21000000	1.28	0.97	0.356144	-0.0439433	30.99	39.44	29.58	filtered out
C15orf24	Q9NPA0	C	1	1	2	10000000	6400000	5200000	0.62	0.5	-0.68966	-1	46.3	29.63	24.07	filtered out
C18orf32	Q8TCD1	A	4	4	30	98000000	110000000	120000000	0.91	1.09	-0.136062	0.124328	29.88	33.54	36.59	passed
C18orf32	Q8TCD1	B	4	4	13	39000000	34000000	38000000	1.17	1.1	0.226509	0.137504	35.14	30.63	34.23	passed
C18orf32	Q8TCD1	C	3	3	18	31000000	48000000	39000000	1.4	1.21	0.485427	0.275007	26.27	40.68	33.05	passed
C19orf10	Q969H8	A	4	4	10	51000000	53000000	42000000	1.03	0.86	0.0426443	-0.217591	34.93	36.3	28.77	passed
C19orf10	Q969H8	B	3	3	7	39000000	30000000	39000000	0.79	0.51	-0.340075	-0.971431	36.11	27.78	36.11	passed
C19orf10	Q969H8	C	5	5	11	26000000	17000000	20000000	0.73	0.75	-0.454032	-0.415037	41.27	26.98	31.75	passed
C19orf6	Q4ZIN3, Q4ZIN3-2	A	1	1	2	5400000	3200000	3800000	0.6	0.7	-0.736966	-0.514573	43.55	25.81	30.65	filtered out
C1QBP	Q07021	A	3	3	6	14000000	15000000	27000000	0.77	1.36	-0.37707	0.443607	25	26.79	48.21	passed
C1QBP	Q07021	B	4	4	9	7100000	8500000	12000000	1.54	1.66	0.62293	0.731183	25.72	30.8	43.48	passed
C1orf212	Q96EX1	A	2	2	3	24000000	17000000	25000000	0.72	1.02	-0.473931	0.0285692	36.36	25.76	37.88	filtered out
C2orf43	Q9H6V9, Q9H6V9-2	A	20	20	61	560000000	480000000	620000000	0.9	1.14	-0.152003	0.189034	33.73	28.92	37.35	passed
C2orf43	Q9H6V9, Q9H6V9-2	B	19	19	74	300000000	250000000	310000000	0.82	1.05	-0.286304	0.0703893	34.88	29.07	36.05	passed
C2orf43	Q9H6V9, Q9H6V9-2	C	18	18	75	180000000	140000000	170000000	0.82	1.05	-0.286304	0.0703893	36.73	28.57	34.69	passed
C2orf47	Q8WWC4	C	3	3	4	4600000	2200000	2900000	0.48	0.63	-1.05889	-0.666576	47.42	22.68	29.9	filtered out
C3orf17	Q6NW34	A	3	3	3	4100000	4600000	4800000	1.51	1.37	0.594549	0.454176	30.37	34.07	35.56	filtered out
C3orf17	Q6NW34	B	6	6	6	2700000	3900000	3300000	1.35	1.62	0.432959	0.695994	27.27	39.39	33.33	passed
C3orf33	Q6P1S2	A	2	2	3	6600000	4900000	6100000	0.75	0.92	-0.415037	-0.120294	37.5	27.84	34.66	filtered out
C4BPA	P04003	B	1	1	1	950000	85000	85000	0.09	0.09	-3.47393	-3.47393	84.82	7.59	7.59	filtered out
C4BPA	P04003	C	4	4	4	1100000	120000	120000	0.11	0.11	-3.18442	-3.18442	82.09	8.96	8.96	filtered out
CACNA1H	O95180, O95180-2	A	4	4	4	130000000	86000000	93000000					42.07	27.83	30.1	filtered out
CAD	P27708	C	5	5	5	120000	290000	840000	2.29	6.77	1.19535	2.75916	9.6	23.2	67.2	passed
CALM1	P62158	A	8	8	22	68000000	67000000	99000000	1.11	1.57	0.15056	0.650765	29.06	28.63	42.31	passed
CALM1	P62158	B	5	5	23	20000000	23000000	42000000	1.13	1.4	0.176323	0.485427	23.53	27.06	49.41	passed
CALM1	P62158	C	6	6	16	40000000	40000000	50000000	1.04	1.3	0.0565835	0.378512	30.77	30.77	38.46	passed
CALML5	Q9NZT1	C	2	2	2	4700000	120000	120000	0.03	0.03	-5.05889	-5.05889	95.14	2.43	2.43	filtered out
CALR	P27797	A	16	16	59	360000000	360000000	320000000	1.04	0.86	0.0565835	-0.217591	34.62	34.62	30.77	passed
CALR	P27797	B	16	16	43	180000000	150000000	130000000	0.8	0.69	-0.321928	-0.535332	39.13	32.61	28.26	passed
CALR	P27797	C	16	16	44	200000000	150000000	160000000	0.73	0.95	-0.454032	-0.0740006	39.22	29.41	31.37	passed
CALU	O43852	A	12	12	23	61000000	120000000	130000000	1.31	1.3	0.389567	0.378512	19.61	38.59	41.8	passed
CALU	O43852	B	8	8	22	14000000	16000000	13000000	1	0.89	0	-0.168123	32.56	37.21	30.23	passed
CALU	O43852	C	9	9	16	27000000	26000000	34000000	1.05	1.26	0.0703893	0.333424	31.03	29.89	39.08	passed
CAMK2B	Q13554, Q13554-2, Q13554-5, Q13554-8	C	3	3	3	4800000	2300000	4900000	0.56	1.03	-0.836501	0.0426443	40	19.17	40.83	filtered out
CAND1	Q86VP6, Q86VP6-2	C	4	4	6	2800000	3200000	5400000	1.47	1.97	0.555816	0.978196	24.56	28.07	47.37	passed
CANX	P27824	A	22	22	60	110000000	120000000	110000000	1.2	0.95	0.263034	-0.0740006	32.35	35.29	32.35	passed
CANX	P27824	B	21	21	62	83000000	81000000	81000000	0.89	0.95	-0.168123	-0.0740006	33.88	33.06	33.06	passed
CANX	P27824	C	14	14	40	95000000	79000000	100000000	0.8	1.01	-0.321928	0.0143553	34.67	28.83	36.5	passed
CAPRIN1	Q14444, Q14444-2	B	1	1	1	85000	1100000	1000000	12.66	11.84	3.66221	3.5656	3.89	50.34	45.77	filtered out
CAPZA1	P52907	C	2	2	4	1400000	790000	1700000	0.61	1.22	-0.713119	0.286881	35.99	20.31	43.7	filtered out
CARS	P49589, P49589-2	C	1	1	2	1900000	2200000	3700000	1.2	1.99	0.263034	0.992768	24.36	28.21	47.44	filtered out
CASP14	P31944	B	7	7	8	7600000	85000	85000					97.81	1.09	1.09	contaminant
CAT	P04040	A	7	7	12	16000000	670000	1900000		0.52		-0.943416	86.16	3.61	10.23	passed
CAT	P04040	B	10	10	13	5700000	85000	85000	0.02	0.02	-5.64386	-5.64386	97.1	1.45	1.45	passed
CAT	P04040	C	6	6	6	3400000	120000	120000	0.04	0.04	-4.64386	-4.64386	93.41	3.3	3.3	passed
CAV2	P51636	A	6	6	12	27000000	21000000	22000000	0.9	0.9	-0.152003	-0.152003	38.57	30	31.43	passed
CAV2	P51636	B	4	4	5	22000000	18000000	21000000	0.7	0.78	-0.514573	-0.358454	36.07	29.51	34.43	passed
CAV2	P51636	C	2	2	5	34000000	30000000	32000000	0.24	0.25	-2.05889	-2	35.42	31.25	33.33	passed
CBX3	Q13185	A	3	3	4	2400000	2700000	6000000	1.13	2.48	0.176323	1.31034	21.62	24.32	54.05	filtered out
CBX3	Q13185	C	4	4	7	5900000	2200000	5600000	0.36	0.98	-1.47393	-0.0291463	43.07	16.06	40.88	passed
CCDC47	Q96A33, Q96A33-2	A	5	5	6	7500000	8500000	7800000	0.75	1.18	-0.415037	0.238787	31.51	35.71	32.77	passed
CCDC47	Q96A33, Q96A33-2	C	5	5	8	5700000	5100000	15000000	0.96	1.12	-0.0588937	0.163499	22.09	19.77	58.14	passed
CCDC99	Q96EA4	A	32	32	75	160000000	100000000	160000000	0.63	0.96	-0.666576	-0.0588937	38.1	23.81	38.1	passed
CCDC99	Q96EA4	B	34	34	84	110000000	75000000	100000000	0.55	0.94	-0.862496	-0.0892673	38.6	26.32	35.09	passed
CCDC99	Q96EA4	C	28	28	73	63000000	40000000	59000000	0.61	0.93	-0.713119	-0.104697	38.89	24.69	36.42	passed
CCNB1	P14635	A	5	5	11	29000000	15000000	27000000	0.61	0.68	-0.713119	-0.556393	40.85	21.13	38.03	passed
CCNB1	P14635	B	6	6	10	22000000	15000000	15000000	0.5	0.57	-1	-0.810966	42.31	28.85	28.85	passed
CCNB1	P14635	C	4	4	14	35000000	28000000	30000000	0.71	0.78	-0.494109	-0.358454	37.63	30.11	32.26	passed
CCNB2	O95067	A	11	11	25	25000000	16000000	18000000	0.76	0.83	-0.395929	-0.268817	42.37	27.12	30.51	passed
CCNB2	O95067	B	9	9	17	13000000	8200000	11000000	0.59	0.84	-0.761213	-0.251539	40.37	25.47	34.16	passed
CCNB2	O95067	C	11	11	17	21000000	17000000	20000000	0.72	0.87	-0.473931	-0.200913	36.21	29.31	34.48	passed
CCT2	P78371	A	9	9	16	8500000	8000000	28000000	0.99	2.02	-0.0144996	1.01436	19.1	17.98	62.92	passed
CCT2	P78371	B	10	10	20	7800000	12000000	15000000	1.43	1.81	0.516015	0.85599	22.41	34.48	43.1	passed
CCT2	P78371	C	7	7	10	14000000	13000000	15000000	1.01	1.11	0.0143553	0.15056	33.33	30.95	35.71	passed
CCT3	P49368, P49368-2	A	4	4	6	7500000	8100000	13000000	1.16	1.34	0.214125	0.422233	26.22	28.32	45.45	passed
CCT3	P49368, P49368-2	B	5	5	5	10000000	10000000	14000000	1	1.4	0	0.485427	29.41	29.41	41.18	passed
CCT3	P49368, P49368-2	C	4	4	5	9600000	8100000	9600000	0.99	1	-0.0144996	0	35.16	29.67	35.16	passed
CCT4	P50991	A	8	8	12	8200000	7900000	14000000	1	1.75	0	0.807355	27.24	26.25	46.51	passed
CCT4	P50991	B	10	10	15	6500000	6100000	10000000	0.98	1.65	-0.0291463	0.722466	28.76	26.99	44.25	passed
CCT4	P50991	C	7	7	9	7100000	6900000	12000000	0.91	1.68	-0.136062	0.748461	27.31	26.54	46.15	passed
CCT5	P48643	A	9	9	15	16000000	15000000	29000000	0.99	2.07	-0.0144996	1.04963	26.67	25	48.33	passed
CCT5	P48643	B	7	7	13	20000000	21000000	31000000	1.15	1.7	0.201634	0.765535	27.78	29.17	43.06	passed
CCT5	P48643	C	6	6	10	2000000	5100000	6800000	7.15	1.89	2.83794	0.918386	14.39	36.69	48.92	passed
CCT6A	P40227	A	6	6	10	13000000	11000000	19000000	0.99	1.32	-0.0144996	0.400538	30.23	25.58	44.19	passed
CCT6A	P40227	B	9	9	13	7900000	7300000	10000000	0.92	1.43	-0.120294	0.516015	31.35	28.97	39.68	passed
CCT6A	P40227	C	8	8	14	8300000	7600000	7800000	0.94	1.06	-0.0892673	0.0840643	35.02	32.07	32.91	passed
CCT7	Q99832	A	5	5	8	8800000	8300000	15000000	0.94	1.7	-0.0892673	0.765535	27.41	25.86	46.73	passed
CCT7	Q99832	C	6	6	6	6100000	6100000	10000000	1	1.67	0	0.739848	27.48	27.48	45.05	passed
CCT8	P50990	A	9	9	14	10000000	9300000	14000000	1.02	1.59	0.0285692	0.669027	30.03	27.93	42.04	passed
CCT8	P50990	B	7	7	9	3400000	6200000	5100000	1.55	1	0.632268	0	23.13	42.18	34.69	passed
CCT8	P50990	C	3	3	4	4000000	4300000	3000000	1.07	0.75	0.0976108	-0.415037	35.4	38.05	26.55	filtered out
CD109	Q6YHK3-4	B	3	3	4	6300000	2700000	6100000	0.44	0.98	-1.18442	-0.0291463	41.72	17.88	40.4	filtered out
CD151	P48509	B	1	1	1	15000000	16000000	13000000	1.12	0.91	0.163499	-0.136062	34.09	36.36	29.55	filtered out
CD151	P48509	C	1	1	3	17000000	16000000	17000000	0.23		-2.12029		34	32	34	filtered out
CD276	Q5ZPR3	B	2	2	3	3100000	3100000	3100000	0.97	0.98	-0.0439433	-0.0291463	33.33	33.33	33.33	filtered out
CD44	P16070, P16070-3, P16070-4, P16070-5, P16070-7, P16070-8	A	7	7	17	27000000	43000000	69000000	1.48	2.58	0.565597	1.36737	19.42	30.94	49.64	passed
CD44	P16070, P16070-3, P16070-4, P16070-5, P16070-7, P16070-8	B	6	6	15	21000000	15000000	21000000	0.69	1.19	-0.535332	0.250962	36.84	26.32	36.84	passed
CD44	P16070, P16070-3, P16070-4, P16070-5, P16070-7, P16070-8	C	3	3	10	37000000	17000000	25000000	0.49	0.69	-1.02915	-0.535332	46.84	21.52	31.65	passed
CD55	P08174, P08174-2	A	8	8	15	3000000	3200000	7900000	0.89	2.31	-0.168123	1.20789	21.28	22.7	56.03	passed
CD55	P08174, P08174-2	B	12	12	29	37000000	27000000	48000000	0.78	1.25	-0.358454	0.321928	33.04	24.11	42.86	passed
CD55	P08174, P08174-2	C	13	13	32	34000000	20000000	25000000	0.55	0.79	-0.862496	-0.340075	43.04	25.32	31.65	passed
CD59	P13987	A	3	3	6	12000000	16000000	32000000	1.38	2.46	0.464668	1.29866	20	26.67	53.33	passed
CD59	P13987	B	3	3	5	6700000	4800000	9900000	0.72	1.5	-0.473931	0.584963	31.31	22.43	46.26	passed
CD59	P13987	C	2	2	5	7600000	4000000	7900000	0.92	1.77	-0.120294	0.823749	38.97	20.51	40.51	passed
CD63	P08962	B	1	1	2	3200000	4500000	2800000	1.39	0.87	0.475085	-0.200913	30.48	42.86	26.67	filtered out
CD63	P08962	C	3	3	4	2800000	7300000	120000	1.63	0.21	0.704872	-2.25154	27.4	71.43	1.17	filtered out
CD81	P60033	B	1	1	1	85000	3300000	4900000	39.15	57.4	5.29094	5.84298	1.03	39.83	59.14	filtered out
CD99	P14209	A	2	2	4	60000000	40000000	98000000	0.67	1.62	-0.577767	0.695994	30.3	20.2	49.49	filtered out
CDC42	P60953, P60953-1	A	4	4	10	36000000	33000000	43000000	0.99	1.17	-0.0144996	0.226509	32.14	29.46	38.39	passed
CDC42	P60953, P60953-1	B	5	5	13	36000000	34000000	39000000	0.96	1.04	-0.0588937	0.0565835	33.03	31.19	35.78	passed
CDC42	P60953, P60953-1	C	2	2	4	96000000	98000000	110000000	1.02	1.14	0.0285692	0.189034	31.58	32.24	36.18	filtered out
CDK1	P06493	A	10	10	19	110000000	71000000	87000000	0.66	0.86	-0.599462	-0.217591	41.04	26.49	32.46	passed
CDK1	P06493	B	9	9	24	34000000	24000000	26000000	0.72	0.77	-0.473931	-0.37707	40.48	28.57	30.95	passed
CDK1	P06493	C	9	9	21	52000000	39000000	43000000	0.77	0.86	-0.37707	-0.217591	38.81	29.1	32.09	passed
CDK5RAP3	Q96JB5	A	1	1	3	3200000	3800000	2800000	1.18	0.86	0.238787	-0.217591	32.65	38.78	28.57	filtered out
CDSN	Q15517	B	4	4	4	4200000	85000	85000	0.02	0.02	-5.64386	-5.64386	96.11	1.95	1.95	contaminant
CDSN	Q15517	C	3	3	4	4900000	1800000	1300000	0.06	0.06	-4.05889	-4.05889	61.25	22.5	16.25	contaminant
CEBPB	P17676	C	2	2	2	3100000	120000	120000	0.04	0.04	-4.64386	-4.64386	92.81	3.59	3.59	filtered out
CERS2	Q96G23	A	1	1	1	11000000	16000000	13000000	1.39	1.16	0.475085	0.214125	27.5	40	32.5	filtered out
CERS2	Q96G23	C	2	2	3	8100000	6500000	6200000	0.54	0.84	-0.888969	-0.251539	38.94	31.25	29.81	filtered out
CFL1	P23528	A	3	3	4	6700000	9700000	23000000	1.41	3.67	0.495695	1.87578	17.01	24.62	58.38	filtered out
CFL1	P23528	B	4	4	8	4200000	7100000	11000000	2.19	3.18	1.13093	1.66903	18.83	31.84	49.33	passed
CFL1	P23528	C	4	4	6	6200000	6500000	12000000	1	1.9	0	0.925999	25.1	26.32	48.58	passed
CHAF1A	Q13111	C	3	3	3	3500000	1300000	1100000	0.21	1.38	-2.25154	0.464668	59.32	22.03	18.64	filtered out
CHAF1B	Q13112	B	1	1	1	1100000	85000	85000	0.08	0.08	-3.64386	-3.64386	86.61	6.69	6.69	filtered out
CHAF1B	Q13112	C	2	2	3	3300000	2200000	5200000	0.67	1.61	-0.577767	0.687061	30.84	20.56	48.6	filtered out
CHD1L	Q86WJ1, Q86WJ1-2, Q86WJ1-3, Q86WJ1-4	C	3	3	4	2100000	120000	120000	0.06	0.06	-4.05889	-4.05889	89.74	5.13	5.13	filtered out
CHD4	Q14839, Q14839-2	C	5	5	7	1300000	120000	3500000	0.09	2.7	-3.47393	1.43296	26.42	2.44	71.14	passed
CHMP6	Q96FZ7	A	3	3	4	9200000	20000000	10000000	1.33	1.25	0.411426	0.321928	23.47	51.02	25.51	filtered out
CHMP6	Q96FZ7	B	3	3	6	4300000	5400000	6300000	1.34	1.53	0.422233	0.613532	26.88	33.75	39.38	passed
CHMP6	Q96FZ7	C	2	2	4	6400000	7800000	14000000	1.29	1.24	0.367371	0.31034	22.7	27.66	49.65	filtered out
CHP	Q99653	A	14	14	37	92000000	110000000	100000000	1.08	0.99	0.111031	-0.0144996	30.46	36.42	33.11	passed
CHP	Q99653	B	12	12	32	46000000	49000000	57000000	1.07	1.12	0.0976108	0.163499	30.26	32.24	37.5	passed
CHP	Q99653	C	7	7	20	36000000	46000000	42000000	1.29	1.18	0.367371	0.238787	29.03	37.1	33.87	passed
CISD2	Q8N5K1	A	3	3	5	24000000	24000000	21000000	0.93	0.81	-0.104697	-0.304006	34.78	34.78	30.43	passed
CISD2	Q8N5K1	B	1	1	2	14000000	12000000	15000000	0.87	1.04	-0.200913	0.0565835	34.15	29.27	36.59	filtered out
CISD2	Q8N5K1	C	2	2	5	13000000	14000000	16000000	1.39	1.23	0.475085	0.298658	30.23	32.56	37.21	passed
CKAP4	Q07065	A	24	24	48	42000000	55000000	53000000	1.3	1.18	0.378512	0.238787	28	36.67	35.33	passed
CKAP4	Q07065	B	14	14	28	14000000	16000000	15000000	1.13	1.11	0.176323	0.15056	31.11	35.56	33.33	passed
CKAP4	Q07065	C	23	23	46	22000000	24000000	29000000	1.02	1.12	0.0285692	0.163499	29.33	32	38.67	passed
CKS1B	P61024	A	1	1	2	6900000	4500000	3400000	0.45	0.49	-1.152	-1.02915	46.62	30.41	22.97	filtered out
CKS1B	P61024	C	2	2	4	3900000	2100000	2800000	0.53	0.71	-0.915936	-0.494109	44.32	23.86	31.82	filtered out
CKS2	P33552	A	1	1	2	7700000	5800000	8100000	0.76	1.06	-0.395929	0.0840643	35.65	26.85	37.5	filtered out
CKS2	P33552	B	3	3	10	22000000	19000000	20000000	0.85	0.94	-0.234465	-0.0892673	36.07	31.15	32.79	passed
CKS2	P33552	C	1	1	1	5200000	3000000	6100000	0.58	1.17	-0.785875	0.226509	36.36	20.98	42.66	filtered out
CLINT1	Q14677	B	4	4	4	5400000	6100000	9400000	0.95	1.46	-0.0740006	0.545968	25.84	29.19	44.98	filtered out
CLINT1	Q14677	C	2	2	2	120000	330000	8400000	2.63	67.65	1.39506	6.08002	1.36	3.73	94.92	filtered out
CLPTM1	O96005, O96005-2	A	3	3	6	4900000	6100000	2800000	1.25	0.55	0.321928	-0.862496	35.51	44.2	20.29	passed
CLPTM1	O96005, O96005-2	B	4	4	7	6100000	8500000	5600000	1.39	0.92	0.475085	-0.120294	30.2	42.08	27.72	passed
CLPTM1	O96005, O96005-2	C	6	6	8	6300000	4300000	2700000	0.59	0.51	-0.761213	-0.971431	47.37	32.33	20.3	passed
CLPTM1L	Q96KA5, Q96KA5-2	A	8	8	16	25000000	22000000	18000000	0.93	0.92	-0.104697	-0.120294	38.46	33.85	27.69	passed
CLPTM1L	Q96KA5, Q96KA5-2	B	8	8	13	8100000	6200000	5000000	0.85	0.71	-0.234465	-0.494109	41.97	32.12	25.91	passed
CLPTM1L	Q96KA5, Q96KA5-2	C	4	4	10	11000000	9700000	10000000	0.95	0.93	-0.0740006	-0.104697	35.83	31.6	32.57	passed
CLTC	Q00610, Q00610-2	B	11	12	17	8300000	7100000	7900000	0.83	0.94	-0.268817	-0.0892673	35.62	30.47	33.91	passed
CLTC	Q00610, Q00610-2	C	12	12	13	14000000	7600000	11000000	0.78	1.11	-0.358454	0.15056	42.94	23.31	33.74	passed
CNP	P09543, P09543-2	B	1	1	1	5800000	3700000	8600000	0.64	1.48	-0.643856	0.565597	32.04	20.44	47.51	filtered out
CNP	P09543, P09543-2	C	3	3	3	1500000	1300000	2800000	0.84	1.83	-0.251539	0.871844	26.79	23.21	50	filtered out
CNPY2	Q9Y2B0	A	9	9	18	45000000	45000000	36000000	1.04	0.69	0.0565835	-0.535332	35.71	35.71	28.57	passed
CNPY2	Q9Y2B0	B	6	6	11	21000000	16000000	11000000	0.78	0.52	-0.358454	-0.943416	43.75	33.33	22.92	passed
CNPY2	Q9Y2B0	C	7	7	16	29000000	21000000	21000000	0.69	0.73	-0.535332	-0.454032	40.85	29.58	29.58	passed
CNPY3	Q9BT09	A	2	2	3	6900000	12000000	8200000	1.73	1.2	0.790772	0.263034	25.46	44.28	30.26	filtered out
COMT	P21964, P21964-2	A	4	4	11	38000000	34000000	37000000	0.8	1.02	-0.321928	0.0285692	34.86	31.19	33.94	passed
COMT	P21964, P21964-2	B	5	5	9	22000000	20000000	20000000	0.79	1.02	-0.340075	0.0285692	35.48	32.26	32.26	passed
COMT	P21964, P21964-2	C	5	5	7	22000000	13000000	16000000	0.15	0.64	-2.73697	-0.643856	43.14	25.49	31.37	passed
COPA	P53621, P53621-2	B	2	2	2	1600000	3800000	2100000	1.44	1.33	0.526069	0.411426	21.33	50.67	28	filtered out
COPA	P53621, P53621-2	C	6	6	8	1900000	2400000	1700000	1.09	1	0.124328	0	31.67	40	28.33	passed
COPB2	P35606	C	3	3	3	1600000	2700000	1800000	1.13	1.05	0.176323	0.0703893	26.23	44.26	29.51	filtered out
COPG	Q9Y678	C	4	4	5	2400000	4300000	2600000	1.78	1.06	0.831877	0.0840643	25.81	46.24	27.96	passed
COPZ1	P61923	B	1	1	1	4600000	6400000	4400000	1.38	0.95	0.464668	-0.0740006	29.87	41.56	28.57	filtered out
CORO1C	Q9ULV4	C	5	5	9	5400000	8600000	6400000	1.55	1.17	0.632268	0.226509	26.47	42.16	31.37	passed
CPS1	P31327	B	9	9	11	1600000	1300000	2300000	1.02	2.2	0.0285692	1.1375	30.77	25	44.23	passed
CPS1	P31327	C	7	7	8	3000000	120000	830000	0.03	0.18	-5.05889	-2.47393	75.95	3.04	21.01	passed
CPT1A	P50416, P50416-2	B	5	5	6	2600000	2100000	2400000	0.82	0.95	-0.286304	-0.0740006	36.62	29.58	33.8	passed
CPT1A	P50416, P50416-2	C	5	5	12	4200000	3300000	4700000	0.74	1.17	-0.434403	0.226509	34.43	27.05	38.52	passed
CRTAP	O75718	B	2	2	2	720000	1200000	980000	1.75	0.98	0.807355	-0.0291463	24.83	41.38	33.79	filtered out
CSE1L	P55060, P55060-3	A	2	2	4	850000	830000	2200000	0.98	2.57	-0.0291463	1.36177	21.91	21.39	56.7	filtered out
CSE1L	P55060, P55060-3	B	9	9	12	5100000	4800000	6400000	0.98	1.13	-0.0291463	0.176323	31.29	29.45	39.26	passed
CSE1L	P55060, P55060-3	C	3	3	8	5400000	6600000	10000000	3.37	5.75	1.75275	2.52356	24.55	30	45.45	passed
CSTA	P01040	B	5	5	6	16000000	3300000	85000	0.31	0.01	-1.68966	-6.64386	82.54	17.02	0.44	contaminant
CSTA	P01040	C	5	5	5	9900000	120000	780000	0.02	0.03	-5.64386	-5.05889	91.67	1.11	7.22	contaminant
CSTF2T	Q9H0L4	C	1	1	2	1600000	120000	120000	0.08	0.08	-3.64386	-3.64386	86.96	6.52	6.52	filtered out
CTDNEP1	O95476	A	6	6	7	7700000	8900000	12000000	0.97	1.24	-0.0439433	0.31034	26.92	31.12	41.96	passed
CTDNEP1	O95476	C	2	2	2	12000000	14000000	30000000	1.18	2.52	0.238787	1.33342	21.43	25	53.57	filtered out
CTNND1	O60716, O60716-10, O60716-17, O60716-18, O60716-2, O60716-25, O60716-26, O60716-9	C	2	2	2	510000	120000	120000	0.25	0.25	-2	-2	68	16	16	filtered out
CTSD	P07339	B	3	3	4	7900000	5500000	4900000	0.03	0.03	-5.05889	-5.05889	43.17	30.05	26.78	filtered out
CUTA	O60888, O60888-2, O60888-3	B	2	2	6	11000000	13000000	12000000	1.11	1.05	0.15056	0.0703893	30.56	36.11	33.33	passed
CYB5B	O43169	B	1	1	2	33000000	24000000	27000000	0.75	0.83	-0.415037	-0.268817	39.29	28.57	32.14	filtered out
CYB5B	O43169	C	4	4	5	23000000	14000000	19000000	0.6	0.53	-0.736966	-0.915936	41.07	25	33.93	passed
CYB5R3	P00387, P00387-2	A	27	28	260	4700000000	4300000000	4900000000	0.92	1.04	-0.120294	0.0565835	33.81	30.94	35.25	passed
CYB5R3	P00387, P00387-2	B	26	26	212	3200000000	3100000000	3500000000	0.96	1.05	-0.0588937	0.0703893	32.65	31.63	35.71	passed
CYB5R3	P00387, P00387-2	C	28	28	215	2100000000	2100000000	2200000000	1.06	1.04	0.0840643	0.0565835	32.81	32.81	34.38	passed
CYP51A1	Q16850	B	4	4	7	6500000	3600000	4700000	0.56	0.71	-0.836501	-0.494109	43.92	24.32	31.76	passed
DAB2	P98082, P98082-3	C	3	3	3	1000000	120000	120000	0.12	0.12	-3.05889	-3.05889	80.65	9.68	9.68	filtered out
DARS	P14868	A	2	2	3	3000000	2800000	4900000	1.02	1.62	0.0285692	0.695994	28.04	26.17	45.79	filtered out
DCD	P81605	C	4	4	4	120000000	120000	120000					99.8	0.1	0.1	filtered out
DDB1	Q16531	B	5	5	7	3800000	4400000	4200000	0.75	1.04	-0.415037	0.0565835	30.65	35.48	33.87	passed
DDB1	Q16531	C	17	17	25	12000000	6700000	15000000	0.54	1.34	-0.888969	0.422233	35.61	19.88	44.51	passed
DDOST	P39656	A	6	6	15	16000000	20000000	18000000	1.28	0.87	0.356144	-0.200913	29.63	37.04	33.33	passed
DDOST	P39656	B	6	6	17	18000000	15000000	17000000	0.91	0.96	-0.136062	-0.0588937	36	30	34	passed
DDOST	P39656	C	6	6	13	16000000	13000000	14000000	0.73	1	-0.454032	0	37.21	30.23	32.56	passed
DDX1	Q92499	B	2	2	2	3000000	85000	85000	0.03	0.03	-5.05889	-5.05889	94.64	2.68	2.68	filtered out
DDX17	Q92841-4	A	6	6	6	19000000	20000000	37000000	1.03	1.93	0.0426443	0.948601	25	26.32	48.68	passed
DDX17	Q92841-4	C	3	3	3	3300000	3000000	4100000	0.93	1.25	-0.104697	0.321928	31.73	28.85	39.42	filtered out
DDX21	Q9NR30, Q9NR30-2	C	14	14	19	15000000	6200000	18000000	0.45	1.34	-1.152	0.422233	38.27	15.82	45.92	passed
DDX3X	O00571	A	9	9	13	5200000	4600000	27000000	0.78	0.82	-0.358454	-0.286304	14.13	12.5	73.37	passed
DDX3Y	O15523	B	3	4	5	3500000	2100000	3900000	0.6	1.11	-0.736966	0.15056	36.84	22.11	41.05	passed
DDX5	P17844	B	5	5	7	4200000	2800000	2800000	0.68	0.69	-0.556393	-0.535332	42.86	28.57	28.57	passed
DDX5	P17844	C	10	10	18	19000000	13000000	18000000	0.73	1.02	-0.454032	0.0285692	38	26	36	passed
DEFA1	P59665	B	1	1	1	4100000	85000	85000	0.02	0.02	-5.64386	-5.64386	96.02	1.99	1.99	filtered out
DEK	P35659	C	6	6	11	5000000	5600000	8100000	1.34	1.8	0.422233	0.847997	26.74	29.95	43.32	passed
DERL2	Q9GZP9	B	1	1	4	5900000	5900000	5900000	1	1	0	0	33.33	33.33	33.33	filtered out
DERL2	Q9GZP9	C	1	1	2	2400000	120000	120000	0.05	0.05	-4.32193	-4.32193	90.91	4.55	4.55	filtered out
DHCR24	Q15392	A	2	2	4	19000000	18000000	20000000	0.88	1.04	-0.184425	0.0565835	33.33	31.58	35.09	filtered out
DHCR24	Q15392	B	3	3	6	9600000	11000000	9700000	0.98	1.03	-0.0291463	0.0426443	31.68	36.3	32.01	passed
DHCR24	Q15392	C	4	4	7	19000000	18000000	20000000	0.92	1.02	-0.120294	0.0285692	33.33	31.58	35.09	passed
DHDDS	Q86SQ9, Q86SQ9-2, Q86SQ9-3	A	16	16	41	100000000	86000000	110000000	0.9	1.03	-0.152003	0.0426443	33.78	29.05	37.16	passed
DHDDS	Q86SQ9, Q86SQ9-2, Q86SQ9-3	B	17	17	45	63000000	49000000	58000000	0.8	0.97	-0.321928	-0.0439433	37.06	28.82	34.12	passed
DHDDS	Q86SQ9, Q86SQ9-2, Q86SQ9-3	C	17	17	53	56000000	48000000	60000000	0.92	1.04	-0.120294	0.0565835	34.15	29.27	36.59	passed
DHRS1	Q96LJ7	A	17	17	68	670000000	380000000	450000000	0.55	0.66	-0.862496	-0.599462	44.67	25.33	30	passed
DHRS1	Q96LJ7	B	22	22	80	920000000	570000000	710000000	0.6	0.76	-0.736966	-0.395929	41.82	25.91	32.27	passed
DHRS1	Q96LJ7	C	19	19	60	1000000000	330000000	410000000	0.6	0.72	-0.736966	-0.473931	57.47	18.97	23.56	passed
DHRS3	O75911	A	12	12	62	400000000	300000000	220000000	0.73	0.62	-0.454032	-0.68966	43.48	32.61	23.91	passed
DHRS3	O75911	B	13	13	57	360000000	290000000	260000000	0.93	0.8	-0.104697	-0.321928	39.56	31.87	28.57	passed
DHRS3	O75911	C	12	12	42	250000000	210000000	170000000	0.82	0.65	-0.286304	-0.621488	39.68	33.33	26.98	passed
DHRSX	Q8N5I4	A	10	10	56	780000000	650000000	580000000	0.87	0.73	-0.200913	-0.454032	38.81	32.34	28.86	passed
DHRSX	Q8N5I4	B	12	12	66	590000000	570000000	510000000	0.93	0.89	-0.104697	-0.168123	35.33	34.13	30.54	passed
DHRSX	Q8N5I4	C	12	12	48	480000000	460000000	410000000	0.95	0.84	-0.0740006	-0.251539	35.56	34.07	30.37	passed
DHX9	Q08211	A	9	9	11	6100000	3400000	13000000	0.59	1.89	-0.761213	0.918386	27.11	15.11	57.78	passed
DHX9	Q08211	B	2	2	3	1200000	85000	1600000	0.07	1.35	-3.8365	0.432959	41.59	2.95	55.46	filtered out
DHX9	Q08211	C	12	12	18	3500000	2000000	4600000	0.13	1.69	-2.94342	0.757023	34.65	19.8	45.54	passed
DNAJA1	P31689	A	9	9	14	32000000	17000000	27000000	0.56	0.74	-0.836501	-0.434403	42.11	22.37	35.53	passed
DNAJA1	P31689	B	4	4	8	4200000	2300000	3400000	0.09	0.33	-3.47393	-1.59946	42.42	23.23	34.34	passed
DNAJA1	P31689	C	4	4	9	10000000	5500000	7000000	0.6	0.76	-0.736966	-0.395929	44.44	24.44	31.11	passed
DNAJA2	O60884	B	4	4	4	4800000	2300000	2500000	0.16	0.17	-2.64386	-2.55639	50	23.96	26.04	filtered out
DNAJB11	Q9UBS4	A	4	4	15	9600000	14000000	8700000	0.88	0.93	-0.184425	-0.104697	29.72	43.34	26.93	passed
DNAJB11	Q9UBS4	B	6	6	11	11000000	12000000	8200000	0.94	0.72	-0.0892673	-0.473931	35.26	38.46	26.28	passed
DNAJB11	Q9UBS4	C	5	5	9	6200000	5500000	5800000	0.35	0.76	-1.51457	-0.395929	35.43	31.43	33.14	passed
DNAJB12	Q9NXW2, Q9NXW2-2	B	2	2	3	2100000	2200000	1800000	1.03	0.85	0.0426443	-0.234465	34.43	36.07	29.51	filtered out
DNAJB12	Q9NXW2, Q9NXW2-2	C	2	2	3	2400000	3000000	2500000	1.28	1.04	0.356144	0.0565835	30.38	37.97	31.65	filtered out
DNAJC14	Q6Y2X3	A	4	4	8	5100000	5300000	7400000	0.96	1.29	-0.0588937	0.367371	28.65	29.78	41.57	passed
DNAJC14	Q6Y2X3	B	5	5	7	85000	3400000	85000	40.24	1	5.33056	0	2.38	95.24	2.38	passed
DNAJC14	Q6Y2X3	C	3	3	3	5700000	1100000	1500000	0.1	0.11	-3.32193	-3.18442	68.67	13.25	18.07	filtered out
DNAJC9	Q8WXX5	A	5	5	10	18000000	22000000	38000000	1.18	2.07	0.238787	1.04963	23.08	28.21	48.72	passed
DNAJC9	Q8WXX5	B	7	7	13	15000000	8000000	11000000	0.42	0.7	-1.25154	-0.514573	44.12	23.53	32.35	passed
DNAJC9	Q8WXX5	C	9	9	26	27000000	31000000	41000000	1.19	1.8	0.250962	0.847997	27.27	31.31	41.41	passed
DNM2	P50570, P50570-2	C	2	2	2	3500000	3900000	4500000	1.13	1.29	0.176323	0.367371	29.41	32.77	37.82	filtered out
DNMT1	P26358, P26358-2	C	8	8	8	4200000	350000	120000	0.12	0.02	-3.05889	-5.64386	89.94	7.49	2.57	passed
DPM1	O60762	A	5	5	7	7500000	10000000	7900000	1.25	1.1	0.321928	0.137504	29.53	39.37	31.1	passed
DPM1	O60762	B	2	2	3	3400000	3400000	3700000	1.01	1.09	0.0143553	0.124328	32.38	32.38	35.24	filtered out
DPM1	O60762	C	5	5	5	4200000	3900000	3900000	1.04	0.68	0.0565835	-0.556393	35	32.5	32.5	passed
DPM3	Q9P2X0, Q9P2X0-2	B	1	1	1	85000	2000000	85000	23.13	1	4.53169	0	3.92	92.17	3.92	filtered out
DSC1	Q08554, Q08554-2	B	9	9	9	7900000	85000	85000	0.01	0.01	-6.64386	-6.64386	97.89	1.05	1.05	contaminant
DSC3	Q14574, Q14574-2	B	2	2	2	1200000	85000	85000	0.07	0.07	-3.8365	-3.8365	87.59	6.2	6.2	contaminant
DSG1	Q02413	B	14	14	16	12000000	85000	85000	0.02	0.02	-5.64386	-5.64386	98.6	0.7	0.7	contaminant
DSG1	Q02413	C	10	10	11	8200000	120000	120000	0.02	0.02	-5.64386	-5.64386	97.16	1.42	1.42	contaminant
DSG2	Q14126	A	4	4	4	700000	22000000	4900000		7.05		2.81762	2.54	79.71	17.75	contaminant
DSG2	Q14126	B	3	3	4	1600000	85000	85000	0.06	0.06	-4.05889	-4.05889	90.4	4.8	4.8	contaminant
DSP	P15924	B	40	40	46	34000000	23000000	27000000	0.03	0.03	-5.05889	-5.05889	40.48	27.38	32.14	contaminant
DSP	P15924	C	31	31	38	17000000	10000000	8800000	0.06	0.03	-4.05889	-5.05889	47.49	27.93	24.58	contaminant
DYNC1H1	Q14204	A	13	13	16	5100000	6600000	8100000	1.46	1.67	0.545968	0.739848	25.76	33.33	40.91	passed
DYNC1H1	Q14204	B	17	17	20	1400000	2100000	2500000	1.59	1.54	0.669027	0.62293	23.33	35	41.67	passed
DYNC1H1	Q14204	C	21	21	31	6600000	7600000	8300000	1.55	1.63	0.632268	0.704872	29.33	33.78	36.89	passed
DYNC1I2	Q13409, Q13409-2, Q13409-3, Q13409-5, Q13409-6	A	3	3	4	4800000	3600000	7000000	0.75	1.45	-0.415037	0.536053	31.17	23.38	45.45	filtered out
DYNC1I2	Q13409, Q13409-2, Q13409-3, Q13409-5, Q13409-6	C	3	3	6	4800000	4800000	4400000	0.98	0.9	-0.0291463	-0.152003	34.29	34.29	31.43	passed
DYNC1LI1	Q9Y6G9	C	3	3	5	790000	550000	920000		1.41		0.495695	34.96	24.34	40.71	passed
DYNLL1	P63167	B	1	1	1	2900000	85000	85000	0.03	0.03	-5.05889	-5.05889	94.46	2.77	2.77	filtered out
EBAG9	O00559	B	3	3	8	11000000	13000000	14000000	1.19	1.34	0.250962	0.422233	28.95	34.21	36.84	passed
EBAG9	O00559	C	2	2	5	5800000	4400000	6300000	0.75	1.08	-0.415037	0.111031	35.15	26.67	38.18	passed
ECM1	Q16610-4	B	2	2	2	3500000	85000	85000	0.02	0.02	-5.64386	-5.64386	95.37	2.32	2.32	filtered out
EEF1A1	P68104	A	26	26	90	1500000000	1300000000	1500000000	0.91	1.07	-0.136062	0.0976108	34.88	30.23	34.88	passed
EEF1A1	P68104	B	25	25	90	320000000	330000000	410000000	0.98	1.11	-0.0291463	0.15056	30.19	31.13	38.68	passed
EEF1A1	P68104	C	30	30	116	820000000	720000000	870000000	1.01	1.09	0.0143553	0.124328	34.02	29.88	36.1	passed
EEF1B2	P24534	A	8	8	21	190000000	180000000	560000000	0.94	3.11	-0.0892673	1.63691	20.43	19.35	60.22	passed
EEF1B2	P24534	B	6	6	16	180000000	110000000	190000000	0.65	1.06	-0.621488	0.0840643	37.5	22.92	39.58	passed
EEF1B2	P24534	C	9	9	30	350000000	370000000	680000000	1.13	2.02	0.176323	1.01436	25	26.43	48.57	passed
EEF1D	P29692-2	A	21	21	63	220000000	190000000	570000000	0.85	2.7	-0.234465	1.43296	22.45	19.39	58.16	passed
EEF1D	P29692-2	B	12	12	34	120000000	62000000	120000000	0.51	0.93	-0.971431	-0.104697	39.74	20.53	39.74	passed
EEF1D	P29692-2	C	20	20	56	310000000	290000000	590000000	0.99	1.95	-0.0144996	0.963474	26.05	24.37	49.58	passed
EEF1G	P26641	A	20	20	84	210000000	170000000	580000000	0.82	2.92	-0.286304	1.54597	21.88	17.71	60.42	passed
EEF1G	P26641	B	18	18	46	140000000	77000000	140000000	0.53	0.99	-0.915936	-0.0144996	39.22	21.57	39.22	passed
EEF1G	P26641	C	22	22	81	300000000	280000000	580000000	0.95	1.93	-0.0740006	0.948601	25.86	24.14	50	passed
EEF2	P13639	A	13	13	30	9500000	11000000	15000000	1.05	1.41	0.0703893	0.495695	26.76	30.99	42.25	passed
EEF2	P13639	B	23	23	42	19000000	22000000	25000000	1.33	1.56	0.411426	0.641546	28.79	33.33	37.88	passed
EEF2	P13639	C	7	7	15	6000000	6100000	4200000	1.2	1	0.263034	0	36.81	37.42	25.77	passed
EFTUD2	Q15029	A	2	2	2	1200000	2200000	3800000	1.89	3.25	0.918386	1.70044	16.67	30.56	52.78	filtered out
EHBP1L1	Q8N3D4	C	14	14	16	4600000	970000	1300000	0.2	0.12	-2.32193	-3.05889	66.96	14.12	18.92	passed
EIF2AK2	P19525	A	1	1	2	4300000	3300000	4100000	0.76	0.94	-0.395929	-0.0892673	36.75	28.21	35.04	filtered out
EIF2S1	P05198	A	3	3	6	9100000	7100000	9200000	0.78	1.01	-0.358454	0.0143553	35.83	27.95	36.22	passed
EIF2S1	P05198	C	1	1	1	5000000	2800000	2500000	0.56	0.5	-0.836501	-1	48.54	27.18	24.27	filtered out
EIF2S3	P41091	A	7	7	9	15000000	10000000	16000000	0.65	0.6	-0.621488	-0.736966	36.59	24.39	39.02	passed
EIF2S3	P41091	B	6	6	11	7300000	4600000	5500000	0.57	0.63	-0.810966	-0.666576	41.95	26.44	31.61	passed
EIF2S3	P41091	C	6	6	10	13000000	8700000	9300000	0.66	0.67	-0.599462	-0.577767	41.94	28.06	30	passed
EIF4A1	P60842	A	12	12	21	38000000	19000000	37000000	0.58	0.92	-0.785875	-0.120294	40.43	20.21	39.36	passed
EIF4A1	P60842	B	12	12	32	30000000	31000000	42000000	1.02	1.22	0.0285692	0.286881	29.13	30.1	40.78	passed
EIF4A1	P60842	C	11	11	26	22000000	17000000	30000000	0.83	1.46	-0.268817	0.545968	31.88	24.64	43.48	passed
EIF4A3	P38919	C	1	1	1	12000000	4000000	13000000	0.33	1.03	-1.59946	0.0426443	41.38	13.79	44.83	filtered out
EIF5B	O60841	B	3	3	3	890000	85000	85000	0.09	0.09	-3.47393	-3.47393	83.96	8.02	8.02	filtered out
ELAVL1	Q15717	C	4	4	4	600000	250000	830000	0.42	1.39	-1.25154	0.475085	35.71	14.88	49.4	filtered out
ELMOD2	Q8IZ81	A	18	18	52	230000000	210000000	230000000	1	0.99	0	-0.0144996	34.33	31.34	34.33	passed
ELMOD2	Q8IZ81	B	18	18	46	180000000	170000000	180000000	0.92	1.03	-0.120294	0.0426443	33.96	32.08	33.96	passed
ELMOD2	Q8IZ81	C	12	12	35	140000000	150000000	140000000	1.05	0.99	0.0703893	-0.0144996	32.56	34.88	32.56	passed
ELOVL1	Q9BW60	C	1	1	1	3500000	2700000	3900000	0.78	1.12	-0.358454	0.163499	34.65	26.73	38.61	filtered out
EMD	P50402	A	3	3	5	17000000	20000000	23000000	1.25	1.19	0.321928	0.250962	28.33	33.33	38.33	passed
EMD	P50402	C	4	4	6	13000000	9800000	15000000	0.72	1.07	-0.473931	0.0976108	34.39	25.93	39.68	passed
EMG1	Q92979	A	2	2	2	4100000	4300000	5000000	1.06	1.22	0.0840643	0.286881	30.6	32.09	37.31	filtered out
ENO1	P06733	A	7	7	13	16000000	11000000	15000000	0.96	1.24	-0.0588937	0.31034	38.1	26.19	35.71	passed
ENO1	P06733	B	5	5	12	9900000	8200000	18000000	0.92	1.98	-0.120294	0.9855	27.42	22.71	49.86	passed
ENO1	P06733	C	4	4	6	14000000	9600000	9200000	0.99	0.68	-0.0144996	-0.556393	42.68	29.27	28.05	passed
EPB41L2	O43491	B	2	2	2	3700000	2100000	5300000	0.57	1.44	-0.810966	0.526069	33.33	18.92	47.75	filtered out
EPB41L2	O43491	C	9	9	13	7500000	1300000	1600000	0.1	0.23	-3.32193	-2.12029	72.12	12.5	15.38	passed
EPHX1	P07099	C	1	1	1	3500000	1800000	1600000	0.52	0.46	-0.943416	-1.12029	50.72	26.09	23.19	filtered out
EPPK1	P58107	C	4	4	5	5200000	3000000	3000000	0.18	0.18	-2.47393	-2.47393	46.43	26.79	26.79	contaminant
EPRS	P07814	A	10	10	11	7800000	6500000	5800000	0.89	0.75	-0.168123	-0.415037	38.81	32.34	28.86	passed
EPRS	P07814	B	9	9	14	6400000	5800000	4900000	0.74	0.79	-0.434403	-0.340075	37.43	33.92	28.65	passed
EPRS	P07814	C	10	10	13	2000000	2500000	2900000	1.03	1.98	0.0426443	0.9855	27.03	33.78	39.19	passed
ERGIC1	Q969X5	A	5	5	10	23000000	32000000	27000000	1.46	1.31	0.545968	0.389567	28.05	39.02	32.93	passed
ERGIC1	Q969X5	B	5	5	6	4300000	6600000	6800000	1.32	1.31	0.400538	0.389567	24.29	37.29	38.42	passed
ERGIC1	Q969X5	C	6	6	8	5900000	10000000	11000000	1.9	1.17	0.925999	0.226509	21.93	37.17	40.89	passed
ERH	P84090	C	1	1	1	1300000	120000	120000	0.1	0.1	-3.32193	-3.32193	84.42	7.79	7.79	filtered out
ERLIN1	O75477	A	3	3	6	13000000	18000000	13000000	1.37	0.94	0.454176	-0.0892673	29.55	40.91	29.55	passed
ERLIN1	O75477	B	2	2	3	2500000	2600000	2700000	1.03	1.07	0.0426443	0.0976108	32.05	33.33	34.62	filtered out
ERLIN1	O75477	C	1	1	1	120000	2100000	2200000	16.58	17.87	4.05137	4.15947	2.71	47.51	49.77	filtered out
ERLIN2	O94905	C	2	2	3	4900000	2600000	4400000	0.51	0.86	-0.971431	-0.217591	41.18	21.85	36.97	filtered out
ERO1L	Q96HE7	A	4	4	9	10000000	9500000	8500000	0.85	0.69	-0.234465	-0.535332	35.71	33.93	30.36	passed
ERO1L	Q96HE7	C	3	3	7	3200000	2200000	7000000	0.66	1.43	-0.599462	0.516015	25.81	17.74	56.45	passed
ERP29	P30040	A	11	11	30	45000000	72000000	68000000	1.16	1.03	0.214125	0.0426443	24.32	38.92	36.76	passed
ERP29	P30040	B	8	8	17	19000000	27000000	16000000	0.98	0.85	-0.0291463	-0.234465	30.65	43.55	25.81	passed
ERP29	P30040	C	8	8	23	38000000	42000000	39000000	1.06	1.13	0.0840643	0.176323	31.93	35.29	32.77	passed
ERP44	Q9BS26	A	3	3	6	7500000	7200000	7700000	0.81	0.96	-0.304006	-0.0588937	33.48	32.14	34.38	passed
ERP44	Q9BS26	B	3	3	5	12000000	13000000	10000000	1.07	0.9	0.0976108	-0.152003	34.29	37.14	28.57	passed
ERP44	Q9BS26	C	3	3	3	10000000	7100000	11000000	0.73	0.89	-0.454032	-0.168123	35.59	25.27	39.15	filtered out
ESYT1	Q9BSJ8, Q9BSJ8-2	A	9	9	12	9000000	9800000	9000000	0.96	1.1	-0.0588937	0.137504	32.37	35.25	32.37	passed
ESYT1	Q9BSJ8, Q9BSJ8-2	B	10	10	14	6100000	4800000	20000000	0.88	1	-0.184425	0	19.74	15.53	64.72	passed
ESYT1	Q9BSJ8, Q9BSJ8-2	C	10	10	11	13000000	6800000	21000000	0.52	0.76	-0.943416	-0.395929	31.86	16.67	51.47	passed
ETFA	P13804	A	2	2	3	2700000	2500000	1800000	0.9	0.67	-0.152003	-0.577767	38.57	35.71	25.71	filtered out
EYS	Q5T1H1, Q5T1H1-1	C	2	2	2	9600000	7700000	8900000	26.57	1	4.73173	0	36.64	29.39	33.97	filtered out
EZR	P15311	A	3	3	8	410000	160000	950000		3.13		1.64616	26.97	10.53	62.5	passed
EZR	P15311	B	4	4	4	860000	85000	1400000	0.06	0.67	-4.05889	-0.577767	36.67	3.62	59.7	filtered out
F5	P12259	C	3	3	4	2500000	120000	120000	0.06	0.06	-4.05889	-4.05889	91.24	4.38	4.38	filtered out
FAAH2	Q6GMR7	A	22	22	48	66000000	80000000	120000000	1.24	1.75	0.31034	0.807355	24.81	30.08	45.11	passed
FAAH2	Q6GMR7	B	23	23	66	44000000	60000000	74000000	1.45	1.87	0.536053	0.903038	24.72	33.71	41.57	passed
FAAH2	Q6GMR7	C	21	21	41	50000000	75000000	90000000	1.48	1.87	0.565597	0.903038	23.26	34.88	41.86	passed
FABP5	Q01469	B	4	4	5	3400000	85000	85000	0.02	0.02	-5.64386	-5.64386	95.24	2.38	2.38	passed
FAF2	Q96CS3	A	26	27	88	400000000	260000000	150000000	0.67	0.41	-0.577767	-1.2863	49.38	32.1	18.52	passed
FAF2	Q96CS3	B	28	28	83	240000000	160000000	100000000	0.57	0.36	-0.810966	-1.47393	48	32	20	passed
FAF2	Q96CS3	C	21	21	66	250000000	160000000	100000000	0.66	0.39	-0.599462	-1.35845	49.02	31.37	19.61	passed
FAM105A	Q9NUU6	A	15	15	39	110000000	140000000	200000000	1.38	1.89	0.464668	0.918386	24.44	31.11	44.44	passed
FAM105A	Q9NUU6	B	19	19	61	110000000	140000000	210000000	1.33	1.85	0.411426	0.887525	23.91	30.43	45.65	passed
FAM105A	Q9NUU6	C	12	12	33	78000000	110000000	140000000	1.31	1.54	0.389567	0.62293	23.78	33.54	42.68	passed
FAM129B	Q96TA1, Q96TA1-2	B	2	2	2	120000000	25000000	71000000	0.16	0.84	-2.64386	-0.251539	55.56	11.57	32.87	filtered out
FAM177A1	Q8N128, Q8N128-2	A	4	4	6	24000000	29000000	37000000	0.8	0.96	-0.321928	-0.0588937	26.67	32.22	41.11	passed
FAM177A1	Q8N128, Q8N128-2	B	5	5	12	11000000	24000000	15000000	0.87	0.98	-0.200913	-0.0291463	22	48	30	passed
FAM177A1	Q8N128, Q8N128-2	C	5	5	8	19000000	16000000	23000000	0.6	0.9	-0.736966	-0.152003	32.76	27.59	39.66	passed
FAM49B	Q9NUQ9	B	4	4	4	4000000	4800000	4500000	1.21	1.13	0.275007	0.176323	30.08	36.09	33.83	filtered out
FAM49B	Q9NUQ9	C	2	2	3	6800000	6800000	5500000	1	0.81	0	-0.304006	35.6	35.6	28.8	filtered out
FANCI	Q9NVI1, Q9NVI1-1, Q9NVI1-2	B	3	3	5	2100000	3700000	2800000	1.75	1.35	0.807355	0.432959	24.42	43.02	32.56	passed
FAR1	Q8WVX9	A	4	4	5	22000000	51000000	74000000	2.36	3.37	1.23879	1.75275	14.97	34.69	50.34	passed
FAR1	Q8WVX9	B	8	8	12	2800000	9700000	11000000	9.29	1.36	3.21568	0.443607	11.91	41.28	46.81	passed
FAR1	Q8WVX9	C	4	4	4	7000000	22000000	20000000	2.8	2.74	1.48543	1.45418	14.29	44.9	40.82	filtered out
FASN	P49327	B	12	12	20	5900000	5000000	7100000	0.81	1.24	-0.304006	0.31034	32.78	27.78	39.44	passed
FASN	P49327	C	10	10	15	3600000	2100000	2300000	0.54	0.63	-0.888969	-0.666576	45	26.25	28.75	passed
FAU	P62861	A	1	1	3	21000000	16000000	15000000	0.76	0.72	-0.395929	-0.473931	40.38	30.77	28.85	filtered out
FAU	P62861	B	1	1	2	9700000	7600000	9000000	0.78	0.92	-0.358454	-0.120294	36.88	28.9	34.22	filtered out
FAU	P62861	C	1	1	1	15000000	13000000	12000000	0.83	0.81	-0.268817	-0.304006	37.5	32.5	30	filtered out
FBL	P22087	C	4	4	5	3100000	2100000	4200000	0.67	1.35	-0.577767	0.432959	32.98	22.34	44.68	passed
FBXL2	Q9UKC9	B	1	1	1	6700000	4400000	7500000	0.66	1.12	-0.599462	0.163499	36.02	23.66	40.32	filtered out
FBXL2	Q9UKC9	C	1	1	1	2900000	1900000	4000000					32.95	21.59	45.45	filtered out
FBXL20	Q96IG2, Q96IG2-2	A	5	6	8	8500000	12000000	12000000	0.9	1.08	-0.152003	0.111031	26.15	36.92	36.92	passed
FBXL20	Q96IG2, Q96IG2-2	B	10	10	22	9700000	10000000	12000000	1.11	1.28	0.15056	0.356144	30.6	31.55	37.85	passed
FBXL20	Q96IG2, Q96IG2-2	C	5	5	9	11000000	11000000	10000000	1.2	0.96	0.263034	-0.0588937	34.38	34.38	31.25	passed
FEN1	P39748	A	2	2	3	2100000	2800000	3000000	1.35	1.45	0.432959	0.536053	26.58	35.44	37.97	filtered out
FKBP10	Q96AY3	A	2	2	2	25000000	22000000	31000000	0.88	1.24	-0.184425	0.31034	32.05	28.21	39.74	filtered out
FKBP10	Q96AY3	B	5	5	10	6500000	9900000	11000000	1.54	1.56	0.62293	0.641546	23.72	36.13	40.15	passed
FKBP2	P26885	A	2	2	5	19000000	20000000	18000000	1.47	1.1	0.555816	0.137504	33.33	35.09	31.58	passed
FKBP2	P26885	C	1	1	1	13000000	8100000	7900000	0.64	0.63	-0.643856	-0.666576	44.83	27.93	27.24	filtered out
FLNA	P21333, P21333-2	A	8	8	8	3300000	3300000	6500000	1	1.98	0	0.9855	25.19	25.19	49.62	passed
FLNA	P21333, P21333-2	B	12	12	16	2000000	1500000	4900000	1.24	2.26	0.31034	1.17632	23.81	17.86	58.33	passed
FLNA	P21333, P21333-2	C	9	9	9	47000000	120000	120000					99.49	0.25	0.25	filtered out
FLOT1	O75955	C	2	2	2	600000	120000	1400000	0.21	2.36	-2.25154	1.23879	28.3	5.66	66.04	filtered out
FNDC3A	Q9Y2H6, Q9Y2H6-2	A	1	1	3	3100000	4300000	3100000	1.39	1	0.475085	0	29.52	40.95	29.52	filtered out
FNDC3A	Q9Y2H6, Q9Y2H6-2	B	2	2	2	1600000	85000	85000	0.05	0.05	-4.32193	-4.32193	90.4	4.8	4.8	filtered out
FOLR1	P15328	A	6	6	14	5400000	19000000	36000000	5.19	9.13	2.37573	3.19061	8.94	31.46	59.6	passed
FOLR1	P15328	B	8	8	17	730000	3800000	7100000	16.35	25.84	4.03122	4.69153	6.28	32.67	61.05	passed
FOLR1	P15328	C	7	7	8	1600000	4500000	8300000	14.14	10.2	3.82171	3.3505	11.11	31.25	57.64	passed
FUBP1	Q96AE4, Q96AE4-2	A	5	5	5	2300000	1200000	8100000		2.56		1.35614	19.83	10.34	69.83	passed
FUBP1	Q96AE4, Q96AE4-2	C	4	4	5	5900000	2400000	5900000	0.33	0.98	-1.59946	-0.0291463	41.55	16.9	41.55	passed
FUS	P35637, P35637-2	A	3	3	5	23000000	20000000	30000000	0.88	1.31	-0.184425	0.389567	31.51	27.4	41.1	passed
FUS	P35637, P35637-2	C	4	4	6	10000000	4700000	8500000	0.43	0.8	-1.21759	-0.321928	43.1	20.26	36.64	passed
GALNT2	Q10471	A	5	5	7	7700000	6700000	7000000	1.06	1.11	0.0840643	0.15056	35.98	31.31	32.71	passed
GALNT2	Q10471	B	11	11	20	9100000	7500000	7700000	0.81	0.62	-0.304006	-0.68966	37.45	30.86	31.69	passed
GALNT2	Q10471	C	10	10	19	22000000	13000000	14000000	0.64	0.67	-0.643856	-0.577767	44.9	26.53	28.57	passed
GANAB	Q14697, Q14697-2	A	14	14	29	420000000	500000000	420000000	1.18	1.14	0.238787	0.189034	31.34	37.31	31.34	passed
GANAB	Q14697, Q14697-2	B	15	15	41	37000000	37000000	35000000	0.93	0.92	-0.104697	-0.120294	33.94	33.94	32.11	passed
GANAB	Q14697, Q14697-2	C	16	16	29	56000000	44000000	63000000	0.89	1.06	-0.168123	0.0840643	34.36	26.99	38.65	passed
GAPDH	P04406	A	19	19	95	370000000	300000000	320000000	0.79	0.96	-0.340075	-0.0588937	37.37	30.3	32.32	passed
GAPDH	P04406	B	16	16	72	230000000	220000000	230000000	0.84	0.96	-0.251539	-0.0588937	33.82	32.35	33.82	passed
GAPDH	P04406	C	16	16	66	400000000	370000000	370000000	0.76	0.84	-0.395929	-0.251539	35.09	32.46	32.46	passed
GATAD2A	Q86YP4	C	2	2	2	860000	120000	120000	0.15	0.15	-2.73697	-2.73697	78.18	10.91	10.91	filtered out
GCN1L1	Q92616	B	2	2	2	330000000	230000000	280000000					39.29	27.38	33.33	filtered out
GCN1L1	Q92616	C	3	3	3	4700000	3000000	4600000	0.67	1.14	-0.577767	0.189034	38.21	24.39	37.4	filtered out
GDE1	Q9NZC3	A	1	1	1	5300000	9200000	4400000	1.74	0.82	0.799087	-0.286304	28.04	48.68	23.28	filtered out
GK5	Q6ZS86	A	11	11	18	170000000	100000000	130000000	0.53	0.75	-0.915936	-0.415037	42.5	25	32.5	passed
GK5	Q6ZS86	B	11	11	21	160000000	82000000	110000000	0.51	0.69	-0.971431	-0.535332	45.45	23.3	31.25	passed
GK5	Q6ZS86	C	13	13	28	160000000	88000000	100000000	0.53	0.66	-0.915936	-0.599462	45.98	25.29	28.74	passed
GLG1	Q92896, Q92896-2	B	2	2	2	640000	390000	370000	0.61	0.59	-0.713119	-0.761213	45.71	27.86	26.43	filtered out
GLG1	Q92896, Q92896-2	C	2	2	2	1700000	690000	1700000	0.4	1.01	-1.32193	0.0143553	41.56	16.87	41.56	filtered out
GLT25D1	Q8NBJ5	B	3	3	6	4500000	3400000	3300000	0.79	0.74	-0.340075	-0.434403	40.18	30.36	29.46	passed
GLT25D1	Q8NBJ5	C	3	3	4	3000000	5000000	2300000	5.5	0.88	2.45943	-0.184425	29.13	48.54	22.33	filtered out
GM2A	P17900	B	1	1	1	2100000	85000	85000	0.04	0.04	-4.64386	-4.64386	92.51	3.74	3.74	filtered out
GNA11	P29992	C	3	3	4	5000000	3300000	2600000	0.53	0.51	-0.915936	-0.971431	45.87	30.28	23.85	filtered out
GNAI1	P63096	B	1	1	3	3700000	2400000	6400000	0.64	1.72	-0.643856	0.782409	29.6	19.2	51.2	filtered out
GNAI2	P04899	A	1	1	1	19000000	13000000	20000000	0.72	1.05	-0.473931	0.0703893	36.54	25	38.46	filtered out
GNAI2	P04899	C	2	2	2	3300000	120000	120000	0.04	0.04	-4.64386	-4.64386	93.22	3.39	3.39	filtered out
GNAI3	P08754	A	10	10	28	35000000	35000000	64000000	0.92	1.81	-0.120294	0.85599	26.12	26.12	47.76	passed
GNAI3	P08754	B	13	13	36	21000000	14000000	26000000	0.64	1.27	-0.643856	0.344828	34.43	22.95	42.62	passed
GNAI3	P08754	C	9	9	17	42000000	24000000	34000000	0.58	0.75	-0.785875	-0.415037	42	24	34	passed
GNAS	Q5JWF2	A	2	2	3	2100000	3900000	5500000	1.88	2.64	0.910733	1.40054	18.26	33.91	47.83	filtered out
GNAS	Q5JWF2	B	7	7	9	1900000	2600000	3500000	1.07	1.36	0.0976108	0.443607	23.75	32.5	43.75	passed
GNAS	Q5JWF2	C	7	7	8	3900000	1800000	3800000	0.37	0.78	-1.4344	-0.358454	41.05	18.95	40	passed
GNB1	P62873	A	3	3	4	8000000	13000000	14000000	1.19	1.77	0.250962	0.823749	22.86	37.14	40	filtered out
GNB1	P62873	B	4	4	7	4100000	2400000	4700000	1.13	1.49	0.176323	0.575312	36.61	21.43	41.96	passed
GNB1	P62873	C	6	6	10	7900000	7900000	8400000	0.73	0.7	-0.454032	-0.514573	32.64	32.64	34.71	passed
GNB2	P62879	A	9	9	20	48000000	39000000	76000000	0.8	1.61	-0.321928	0.687061	29.45	23.93	46.63	passed
GNB2	P62879	B	12	12	40	34000000	21000000	41000000	0.75	1.19	-0.415037	0.250962	35.42	21.88	42.71	passed
GNB2	P62879	C	11	11	26	51000000	28000000	37000000	0.55	0.74	-0.862496	-0.434403	43.97	24.14	31.9	passed
GNB4	Q9HAV0	A	1	1	3	7300000	5500000	8700000	1.35	1.2	0.432959	0.263034	33.95	25.58	40.47	filtered out
GNB4	Q9HAV0	B	9	9	17	11000000	16000000	25000000	0.68	1.04	-0.556393	0.0565835	21.15	30.77	48.08	passed
GNB4	Q9HAV0	C	6	6	9	16000000	23000000	12000000	1.06	0.78	0.0840643	-0.358454	31.37	45.1	23.53	passed
GNG12	Q9UBI6	A	2	2	3	27000000	28000000	42000000	1.06	1.59	0.0840643	0.669027	27.84	28.87	43.3	filtered out
GNG12	Q9UBI6	B	3	3	5	900000	3000000	4300000	6.05	8.56	2.59694	3.09761	10.98	36.59	52.44	passed
GNG12	Q9UBI6	C	2	2	3	5600000	120000	1400000	0.05	0.12	-4.32193	-3.05889	78.65	1.69	19.66	filtered out
GNPAT	O15228	B	5	5	7	140000	4700000	85000	63.5	1	5.98868	0	2.84	95.43	1.73	passed
GPRC5A	Q8NFJ5	C	1	1	3	1700000	1800000	120000	1.02	0.27	0.0285692	-1.88897	46.96	49.72	3.31	filtered out
GPX8	Q8TED1	A	6	6	8	6100000	7200000	7800000	1.34	1.24	0.422233	0.31034	28.91	34.12	36.97	passed
GSK3B	P49841, P49841-2	C	4	4	4	690000	120000	120000	0.18	0.18	-2.47393	-2.47393	74.19	12.9	12.9	filtered out
GTF2I	P78347, P78347-2, P78347-3, P78347-4	B	3	3	3	2000000	450000	1000000	0.34	0.54	-1.55639	-0.888969	57.97	13.04	28.99	filtered out
GTF2I	P78347, P78347-2, P78347-3, P78347-4	C	5	5	7	3000000	2600000	5900000	0.62	1.77	-0.68966	0.823749	26.09	22.61	51.3	passed
H2AFX	P16104	B	2	2	2	81000000	17000000	45000000	0.21	0.56	-2.25154	-0.836501	56.64	11.89	31.47	filtered out
H2AFX	P16104	C	4	4	9	33000000	7500000	22000000	0.02	0.11	-5.64386	-3.18442	52.8	12	35.2	passed
H2AFY	O75367, O75367-3	A	7	7	14	8600000	6000000	35000000	0.66	4.16	-0.599462	2.05658	17.34	12.1	70.56	passed
H2AFY	O75367, O75367-3	B	8	8	11	23000000	6500000	12000000	0.13	0.51	-2.94342	-0.971431	55.42	15.66	28.92	passed
H2AFY	O75367, O75367-3	C	11	11	24	53000000	28000000	68000000	0.41	1.44	-1.2863	0.526069	35.57	18.79	45.64	passed
H2AFZ	P0C0S5	A	2	2	8	70000000	34000000	230000000	0.49	3.27	-1.02915	1.70929	20.96	10.18	68.86	passed
H2AFZ	P0C0S5	B	2	2	5	92000000	18000000	47000000	0.19	0.52	-2.39593	-0.943416	58.6	11.46	29.94	passed
H2AFZ	P0C0S5	C	3	3	8	63000000	13000000	89000000	0.48	1.41	-1.05889	0.495695	38.18	7.88	53.94	passed
HBA1	P69905	B	2	2	3	3800000	85000	85000	0.02	0.02	-5.64386	-5.64386	95.72	2.14	2.14	filtered out
HBA1	P69905	C	2	2	2	7600000	120000	120000	0.02	0.02	-5.64386	-5.64386	96.94	1.53	1.53	filtered out
HDAC2	Q92769	C	3	3	6	4500000	2200000	5300000	1.99	6.64	0.992768	2.73118	37.5	18.33	44.17	passed
HDGF	P51858	C	1	1	1	22000000	17000000	20000000					37.29	28.81	33.9	filtered out
HEATR5B	Q9P2D3, Q9P2D3-3	B	2	2	2	300000000	250000000	280000000					36.14	30.12	33.73	filtered out
HILPDA	Q9Y5L2	A	2	2	6	830000000	870000000	970000000	1.04	1.44	0.0565835	0.526069	31.09	32.58	36.33	passed
HINT3	Q9NQE9	A	7	7	17	24000000	19000000	22000000	0.73	0.85	-0.454032	-0.234465	36.92	29.23	33.85	passed
HINT3	Q9NQE9	B	6	6	18	14000000	13000000	16000000	1.28	1.24	0.356144	0.31034	32.56	30.23	37.21	passed
HINT3	Q9NQE9	C	7	7	20	19000000	21000000	17000000	0.91	0.87	-0.136062	-0.200913	33.33	36.84	29.82	passed
HIST1H1B	P16401	A	4	4	7	6000000	4100000	26000000	0.68	4.39	-0.556393	2.13422	16.62	11.36	72.02	passed
HIST1H1B	P16401	B	2	2	3	18000000	1400000	3200000	0.1	0.23	-3.32193	-2.12029	79.65	6.19	14.16	filtered out
HIST1H1B	P16401	C	5	5	10	21000000	8300000	32000000	0.3	1.5	-1.73697	0.584963	34.26	13.54	52.2	passed
HIST1H1C	P16403	C	7	7	11	56000000	24000000	100000000	0.41	1.74	-1.2863	0.799087	31.11	13.33	55.56	passed
HIST1H1D	P16402	B	5	5	11	39000000	7500000	28000000	0.16	0.63	-2.64386	-0.666576	52.35	10.07	37.58	passed
HIST1H1E	P10412	A	6	6	12	18000000	6700000	75000000	0.53	3.75	-0.915936	1.90689	18.05	6.72	75.23	passed
HIST1H2AB	P04908	C	2	2	4	5800000	9100000	7000000	1.56	1.19	0.641546	0.250962	26.48	41.55	31.96	filtered out
HIST1H2AG	P0C0S8	A	3	3	4	36000000	9800000	75000000	0.27	2.05	-1.88897	1.03562	29.8	8.11	62.09	filtered out
HIST1H2AG	P0C0S8	B	8	8	27	700000000	150000000	420000000	0.18	0.62	-2.47393	-0.68966	55.12	11.81	33.07	passed
HIST1H2BD	P58876	A	7	7	27	860000000	420000000	3100000000	0.48	3.63	-1.05889	1.85997	19.63	9.59	70.78	passed
HIST1H2BJ	P06899	B	5	5	34	630000000	150000000	390000000	0.23	0.57	-2.12029	-0.810966	53.85	12.82	33.33	passed
HIST1H2BJ	P06899	C	5	5	34	1100000000	400000000	1600000000	0.35	1.43	-1.51457	0.516015	35.48	12.9	51.61	passed
HIST1H2BK	O60814	B	2	2	4	310000000	66000000	200000000	0.22	0.7	-2.18442	-0.514573	53.82	11.46	34.72	filtered out
HIST1H2BK	O60814	C	3	3	6	390000000	140000000	600000000	0.36	1.57	-1.47393	0.650765	34.51	12.39	53.1	passed
HIST1H2BO	P23527	A	1	1	2	59000000	23000000	190000000	0.39	3.21	-1.35845	1.68257	21.69	8.46	69.85	filtered out
HIST1H3A	P68431	A	9	9	22	87000000	37000000	300000000	0.43	3.4	-1.21759	1.76553	20.52	8.73	70.75	passed
HIST1H3A	P68431	B	2	2	2	250000000	130000000	170000000	0.58	0.71	-0.785875	-0.494109	45.45	23.64	30.91	filtered out
HIST1H3A	P68431	C	1	1	1	14000000	120000	120000					98.31	0.84	0.84	filtered out
HIST1H4A	P62805	A	14	14	107	200000000	85000000	750000000	0.43	3.6	-1.21759	1.848	19.32	8.21	72.46	passed
HIST1H4A	P62805	B	15	15	51	990000000	200000000	580000000	0.2	0.59	-2.32193	-0.761213	55.93	11.3	32.77	passed
HIST1H4A	P62805	C	18	18	77	550000000	210000000	810000000	0.35	1.46	-1.51457	0.545968	35.03	13.38	51.59	passed
HIST2H2AA3	Q6FI13	A	5	5	25	790000000	390000000	2900000000	0.5	3.83	-1	1.93734	19.36	9.56	71.08	passed
HIST2H2AA3	Q6FI13	C	10	10	29	750000000	300000000	1100000000	0.35	1.47	-1.51457	0.555816	34.88	13.95	51.16	passed
HIST2H2AB	Q8IUE6	B	1	1	1	11000000	1200000	4800000	0.11	0.45	-3.18442	-1.152	64.71	7.06	28.24	filtered out
HIST2H2AB	Q8IUE6	C	1	1	2	31000000	6900000	35000000	0.22	1.14	-2.18442	0.189034	42.52	9.47	48.01	filtered out
HIST2H3A	Q71DI3	A	1	1	2	77000000	50000000	260000000	0.8	3.28	-0.321928	1.7137	19.9	12.92	67.18	filtered out
HIST2H3A	Q71DI3	B	5	5	9	240000000	79000000	130000000	0.23	0.62	-2.12029	-0.68966	53.45	17.59	28.95	passed
HIST2H3A	Q71DI3	C	7	7	20	130000000	44000000	180000000	0.31	1.37	-1.68966	0.454176	36.72	12.43	50.85	passed
HLA-A	P01891	B	5	5	6	5300000	1600000	4200000	0.12	0.12	-3.05889	-3.05889	47.75	14.41	37.84	passed
HLA-A	P01891	C	7	7	11	21000000	5400000	13000000	0.23	0.62	-2.12029	-0.68966	53.3	13.71	32.99	passed
HLA-B	Q31612	C	1	1	1	2400000	1600000	2200000	0.67	0.92	-0.577767	-0.120294	38.71	25.81	35.48	filtered out
HLTF	Q14527, Q14527-2	C	1	1	1	3200000	2100000	3900000	0.66	1.23	-0.599462	0.298658	34.78	22.83	42.39	filtered out
HM13	Q8TCT9, Q8TCT9-5	A	2	2	3	9200000	4100000	6200000					47.18	21.03	31.79	filtered out
HM13	Q8TCT9, Q8TCT9-5	B	2	2	3	1500000	1500000	1800000	1.03	1.18	0.0426443	0.238787	31.25	31.25	37.5	filtered out
HMGA1	P17096, P17096-3	A	2	2	3	65000000	50000000	96000000	0.76	1.48	-0.395929	0.565597	30.81	23.7	45.5	filtered out
HMGA1	P17096, P17096-3	C	1	1	2	15000000	12000000	11000000	0.8	0.71	-0.321928	-0.494109	39.47	31.58	28.95	filtered out
HMGB1	P09429	C	2	2	2	8700000	7000000	8400000	0.81	0.94	-0.304006	-0.0892673	36.1	29.05	34.85	filtered out
HMGB2	P26583	A	1	1	1	20000000	15000000	14000000	0.78	0.7	-0.358454	-0.514573	40.82	30.61	28.57	filtered out
HMGB2	P26583	C	5	5	9	7200000	7100000	6700000	0.88	0.84	-0.184425	-0.251539	34.29	33.81	31.9	passed
HMGB3	O15347	B	2	2	3	5300000	5300000	5400000	1.01	1.03	0.0143553	0.0426443	33.12	33.12	33.75	filtered out
HMGB3	O15347	C	8	8	12	14000000	20000000	17000000	1.35	1.07	0.432959	0.0976108	27.45	39.22	33.33	passed
HMOX1	P09601	A	3	3	4	6700000	4400000	7700000	1.13	1.15	0.176323	0.201634	35.64	23.4	40.96	filtered out
HMOX1	P09601	B	1	1	3	2300000	2300000	2400000	1.01	1.07	0.0143553	0.0976108	32.86	32.86	34.29	filtered out
HMOX2	P30519	B	3	3	3	6600000	10000000	5800000	0.85	0.92	-0.234465	-0.120294	29.46	44.64	25.89	filtered out
HNRNPA0	Q13151	C	5	5	5	27000000	11000000	28000000	0.41	1.02	-1.2863	0.0285692	40.91	16.67	42.42	passed
HNRNPA1	P09651-2	A	13	13	22	80000000	37000000	180000000	0.39	2.35	-1.35845	1.23266	26.94	12.46	60.61	passed
HNRNPA1	P09651-2	B	3	3	6	5400000	4800000	7600000	0.54	0.99	-0.888969	-0.0144996	30.34	26.97	42.7	passed
HNRNPA1	P09651-2	C	16	16	45	230000000	160000000	260000000	0.44	1.12	-1.18442	0.163499	35.38	24.62	40	passed
HNRNPA2B1	P22626	A	14	14	34	100000000	59000000	160000000	0.5	2.78	-1	1.47508	31.35	18.5	50.16	passed
HNRNPA2B1	P22626	B	4	4	10	8800000	4800000	6400000	0.44	0.72	-1.18442	-0.473931	44	24	32	passed
HNRNPA2B1	P22626	C	20	20	46	92000000	39000000	110000000	0.39	1.07	-1.35845	0.0976108	38.17	16.18	45.64	passed
HNRNPA3	P51991, P51991-2	C	6	6	9	33000000	14000000	35000000	0.32	1.03	-1.64386	0.0426443	40.24	17.07	42.68	passed
HNRNPAB	Q99729-2, Q99729-3	A	6	7	10	11000000	2500000	14000000					40	9.09	50.91	filtered out
HNRNPAB	Q99729-2, Q99729-3	C	6	6	9	11000000	1500000	11000000	0.15	1.23	-2.73697	0.298658	46.81	6.38	46.81	passed
HNRNPC	P07910-2	A	6	6	8	33000000	18000000	110000000	0.36	3.28	-1.47393	1.7137	20.5	11.18	68.32	passed
HNRNPC	P07910-2	C	7	7	15	68000000	24000000	58000000	0.19	1.06	-2.39593	0.0840643	45.33	16	38.67	passed
HNRNPD	Q14103, Q14103-2, Q14103-3, Q14103-4	A	2	3	3	6700000	3800000	23000000					20	11.34	68.66	filtered out
HNRNPD	Q14103, Q14103-2, Q14103-3, Q14103-4	C	4	5	9	11000000	4900000	13000000	0.27	1.24	-1.88897	0.31034	38.06	16.96	44.98	passed
HNRNPF	P52597	A	1	1	2	10000000	4200000	13000000	0.41	1.29	-1.2863	0.367371	36.76	15.44	47.79	filtered out
HNRNPF	P52597	C	3	3	5	3800000	120000	120000	0.03	0.03	-5.05889	-5.05889	94.06	2.97	2.97	passed
HNRNPH1	P31943	A	5	5	6	21000000	10000000	30000000	0.57	2.06	-0.810966	1.04264	34.43	16.39	49.18	passed
HNRNPH1	P31943	B	3	3	8	6600000	4800000	7500000	0.75	0.98	-0.415037	-0.0291463	34.92	25.4	39.68	passed
HNRNPH1	P31943	C	8	8	16	25000000	19000000	35000000	0.73	1.22	-0.454032	0.286881	31.65	24.05	44.3	passed
HNRNPK	P61978, P61978-2	A	9	9	16	7500000	5100000	12000000	0.72	2.32	-0.473931	1.21412	30.49	20.73	48.78	passed
HNRNPK	P61978, P61978-2	B	10	10	16	9100000	7900000	11000000	0.85	1.08	-0.234465	0.111031	32.5	28.21	39.29	passed
HNRNPK	P61978, P61978-2	C	10	10	17	18000000	13000000	19000000	0.65	1.01	-0.621488	0.0143553	36	26	38	passed
HNRNPL	P14866	A	9	9	11	610000	2000000	7500000	3.36	8.39	1.74846	3.06867	6.03	19.78	74.18	passed
HNRNPL	P14866	B	2	2	3	13000000	85000	85000					98.71	0.65	0.65	filtered out
HNRNPL	P14866	C	15	15	40	14000000	5400000	16000000	0.35	1.05	-1.51457	0.0703893	39.55	15.25	45.2	passed
HNRNPM	P52272, P52272-2	A	12	12	21	12000000	12000000	27000000	0.87	2.19	-0.200913	1.13093	23.53	23.53	52.94	passed
HNRNPM	P52272, P52272-2	B	1	1	3	6000000	3800000	6100000	0.63	1.01	-0.666576	0.0143553	37.74	23.9	38.36	filtered out
HNRNPM	P52272, P52272-2	C	12	12	26	14000000	7400000	15000000	0.54	1.17	-0.888969	0.226509	38.46	20.33	41.21	passed
HNRNPR	O43390	C	16	16	17	16000000	6000000	20000000	0.26	1.13	-1.94342	0.176323	38.1	14.29	47.62	passed
HNRNPU	Q00839, Q00839-2	A	14	14	26	50000000	34000000	77000000	0.55	1.33	-0.862496	0.411426	31.06	21.12	47.83	passed
HNRNPU	Q00839, Q00839-2	B	10	10	14	9800000	4400000	7800000	0.55	0.78	-0.862496	-0.358454	44.55	20	35.45	passed
HNRNPU	Q00839, Q00839-2	C	19	19	44	37000000	19000000	38000000	0.34	0.9	-1.55639	-0.152003	39.36	20.21	40.43	passed
HNRPDL	O14979, O14979-2, O14979-3	A	2	2	4	15000000	8200000	30000000	0.56	2.03	-0.836501	1.02148	28.2	15.41	56.39	filtered out
HNRPDL	O14979, O14979-2, O14979-3	C	5	6	11	14000000	5200000	15000000	0.11	1.1	-3.18442	0.137504	40.94	15.2	43.86	passed
HRNR	Q86YZ3	C	6	6	7	350000	120000	120000	0.36	0.36	-1.47393	-1.47393	59.32	20.34	20.34	contaminant
HSD17B11	Q8NBQ5	A	27	27	210	3200000000	2700000000	3100000000	0.87	0.96	-0.200913	-0.0588937	35.56	30	34.44	passed
HSD17B11	Q8NBQ5	B	28	28	161	3200000000	2900000000	3300000000	0.91	1.04	-0.136062	0.0565835	34.04	30.85	35.11	passed
HSD17B11	Q8NBQ5	C	28	28	147	3300000000	3000000000	3200000000	0.92	0.99	-0.120294	-0.0144996	34.74	31.58	33.68	passed
HSD17B12	Q53GQ0	A	2	2	3	5700000	4800000	5400000	0.88	1.01	-0.184425	0.0143553	35.85	30.19	33.96	filtered out
HSD17B4	P51659	A	9	9	14	7800000	1800000	5400000	0.22	0.75	-2.18442	-0.415037	52	12	36	passed
HSD17B4	P51659	B	10	10	12	3400000	85000	2200000	0.03	0.75	-5.05889	-0.415037	59.81	1.5	38.7	passed
HSD17B4	P51659	C	9	9	13	61000000	470000	1700000	0.04	0.04	-4.64386	-4.64386	96.56	0.74	2.69	passed
HSD17B7	P56937, P56937-3	A	13	13	45	620000000	380000000	340000000	0.61	0.53	-0.713119	-0.915936	46.27	28.36	25.37	passed
HSD17B7	P56937, P56937-3	B	22	22	62	570000000	330000000	330000000	0.58	0.55	-0.785875	-0.862496	46.34	26.83	26.83	passed
HSD17B7	P56937, P56937-3	C	13	13	35	410000000	280000000	250000000	0.7	0.6	-0.514573	-0.736966	43.62	29.79	26.6	passed
HSD3B7	Q9H2F3	A	2	2	2	18000000	3300000	4300000	0.18	0.24	-2.47393	-2.05889	70.31	12.89	16.8	filtered out
HSDL1	Q3SXM5	A	10	10	24	31000000	25000000	31000000	0.79	0.92	-0.340075	-0.120294	35.63	28.74	35.63	passed
HSDL1	Q3SXM5	B	7	7	20	23000000	21000000	22000000	0.95	1	-0.0740006	0	34.85	31.82	33.33	passed
HSDL1	Q3SXM5	C	8	8	13	13000000	12000000	14000000	0.97	1.14	-0.0439433	0.189034	33.33	30.77	35.9	passed
HSDL2	Q6YN16	B	2	2	2	1500000	85000	620000	0.11	0.24	-3.18442	-2.05889	68.03	3.85	28.12	filtered out
HSP90AA1	P07900, P07900-2	A	9	9	18	38000000	28000000	40000000	0.72	1.09	-0.473931	0.124328	35.85	26.42	37.74	passed
HSP90AA1	P07900, P07900-2	B	10	10	27	20000000	20000000	26000000	0.92	1.27	-0.120294	0.344828	30.3	30.3	39.39	passed
HSP90AA1	P07900, P07900-2	C	11	11	19	23000000	24000000	35000000	1.23	1.4	0.298658	0.485427	28.05	29.27	42.68	passed
HSP90AB1	P08238	A	27	28	66	140000000	110000000	180000000	0.72	1.14	-0.473931	0.189034	32.56	25.58	41.86	passed
HSP90AB1	P08238	B	32	34	102	64000000	68000000	84000000	1.02	1.27	0.0285692	0.344828	29.63	31.48	38.89	passed
HSP90AB1	P08238	C	30	31	92	70000000	86000000	110000000	1.23	1.65	0.298658	0.722466	26.32	32.33	41.35	passed
HSP90AB2P	Q58FF8	B	1	2	5	30000000	36000000	49000000					26.09	31.3	42.61	filtered out
HSP90AB2P	Q58FF8	C	1	2	2	11000000	20000000	22000000					20.75	37.74	41.51	filtered out
HSP90B1	P14625	A	32	32	78	200000000	240000000	230000000	1.22	1.18	0.286881	0.238787	29.85	35.82	34.33	passed
HSP90B1	P14625	B	25	25	74	63000000	60000000	59000000	0.94	0.91	-0.0892673	-0.136062	34.62	32.97	32.42	passed
HSP90B1	P14625	C	26	26	74	85000000	75000000	90000000	0.82	1.04	-0.286304	0.0565835	34	30	36	passed
HSPA13	P48723	B	1	1	1	2800000	2100000	3200000	0.73	1.14	-0.454032	0.189034	34.57	25.93	39.51	filtered out
HSPA1A	P08107	A	21	21	51	130000000	110000000	150000000	0.82	1.2	-0.286304	0.263034	33.33	28.21	38.46	passed
HSPA1A	P08107	B	23	23	55	71000000	60000000	79000000	0.84	1.09	-0.251539	0.124328	33.81	28.57	37.62	passed
HSPA1A	P08107	C	17	17	32	68000000	60000000	84000000	0.89	1.22	-0.168123	0.286881	32.08	28.3	39.62	passed
HSPA5	P11021	A	44	45	176	710000000	740000000	640000000	1.04	0.83	0.0565835	-0.268817	33.97	35.41	30.62	passed
HSPA5	P11021	B	36	36	131	230000000	210000000	190000000	0.82	0.67	-0.286304	-0.577767	36.51	33.33	30.16	passed
HSPA5	P11021	C	39	40	116	320000000	270000000	300000000	0.79	0.8	-0.340075	-0.321928	35.96	30.34	33.71	passed
HSPA6	P17066	A	1	2	4	190000000	180000000	200000000					33.33	31.58	35.09	filtered out
HSPA6	P17066	C	1	2	4	50000000	44000000	54000000					33.78	29.73	36.49	filtered out
HSPA8	P11142	A	34	34	103	340000000	350000000	380000000	1.01	1.1	0.0143553	0.137504	31.78	32.71	35.51	passed
HSPA8	P11142	B	31	31	99	190000000	200000000	210000000	1.03	1.11	0.0426443	0.15056	31.67	33.33	35	passed
HSPA8	P11142	C	29	29	91	210000000	190000000	220000000	0.94	1.13	-0.0892673	0.176323	33.87	30.65	35.48	passed
HSPA9	P38646	A	10	10	12	12000000	11000000	19000000	0.88	1.51	-0.184425	0.594549	28.57	26.19	45.24	passed
HSPA9	P38646	B	13	13	25	7100000	7400000	9300000	1.22	1.49	0.286881	0.575312	29.83	31.09	39.08	passed
HSPA9	P38646	C	12	12	17	13000000	11000000	19000000	0.88	1.5	-0.184425	0.584963	30.23	25.58	44.19	passed
HSPB1	P04792	A	1	1	3	56000000	23000000	47000000	0.41	0.84	-1.2863	-0.251539	44.44	18.25	37.3	filtered out
HSPB1	P04792	B	5	5	8	7300000	5300000	6900000	0.81	1.06	-0.304006	0.0840643	37.44	27.18	35.38	passed
HSPB1	P04792	C	2	2	3	7700000	120000	3300000	0.02	0.12	-5.64386	-3.05889	69.24	1.08	29.68	filtered out
HSPD1	P10809	A	19	19	39	38000000	35000000	60000000	0.89	1.52	-0.168123	0.604071	28.57	26.32	45.11	passed
HSPD1	P10809	B	15	15	30	27000000	31000000	43000000	1.19	1.48	0.250962	0.565597	26.73	30.69	42.57	passed
HSPD1	P10809	C	16	16	34	29000000	27000000	45000000	0.75	1.46	-0.415037	0.545968	28.71	26.73	44.55	passed
HSPE1	P61604	A	6	6	13	27000000	24000000	41000000	0.87	1.4	-0.200913	0.485427	29.35	26.09	44.57	passed
HSPE1	P61604	B	4	4	7	8500000	10000000	13000000	1.18	1.41	0.238787	0.495695	26.98	31.75	41.27	passed
HSPE1	P61604	C	4	4	5	11000000	8900000	16000000	0.74	1.47	-0.434403	0.555816	30.64	24.79	44.57	passed
HSPH1	Q92598, Q92598-3	B	3	3	3	830000	460000	1100000	0.32	1.3	-1.64386	0.378512	34.73	19.25	46.03	filtered out
HTATIP2	Q9BUP3-3	A	15	15	39	120000000	100000000	120000000	0.82	0.94	-0.286304	-0.0892673	35.29	29.41	35.29	passed
HTATIP2	Q9BUP3-3	B	22	22	62	200000000	320000000	290000000	1.5	1.4	0.584963	0.485427	24.69	39.51	35.8	passed
HTATIP2	Q9BUP3-3	C	20	20	44	110000000	110000000	100000000	1.02	1.02	0.0285692	0.0285692	34.38	34.38	31.25	passed
HYOU1	Q9Y4L1	A	13	13	27	29000000	29000000	23000000	0.94	0.73	-0.0892673	-0.454032	35.8	35.8	28.4	passed
HYOU1	Q9Y4L1	B	5	5	7	9700000	10000000	6200000	0.84	0.46	-0.251539	-1.12029	37.45	38.61	23.94	passed
HYOU1	Q9Y4L1	C	4	4	8	16000000	11000000	16000000	0.64	1	-0.643856	0	37.21	25.58	37.21	passed
IARS	P41252	B	5	5	6	9100000	2800000	2800000	2.18	2.19	1.12433	1.13093	61.9	19.05	19.05	passed
ICAM1	P05362	A	3	3	3	29000000	26000000	39000000					30.85	27.66	41.49	filtered out
ICAM1	P05362	B	5	5	7	3200000	4200000	9800000	1.1	2.09	0.137504	1.0635	18.6	24.42	56.98	passed
ICAM1	P05362	C	3	3	3	6000000	5800000	3700000	0.6	0.63	-0.736966	-0.666576	38.71	37.42	23.87	filtered out
IFI16	Q16666, Q16666-2, Q16666-3	C	5	5	5	4600000	910000	2800000	0.1	0.1	-3.32193	-3.32193	55.35	10.95	33.69	passed
IGF2BP1	Q9NZI8	C	3	3	3	2900000	4300000	3800000	3.12	3.03	1.64155	1.59932	26.36	39.09	34.55	filtered out
IKBIP	Q70UQ0-4	A	3	3	4	8100000	7400000	8700000	0.96	1.08	-0.0588937	0.111031	33.47	30.58	35.95	filtered out
IKBIP	Q70UQ0-4	C	5	5	6	8300000	2500000	1800000	0.1	0.08	-3.32193	-3.64386	65.87	19.84	14.29	passed
ILF2	Q12905	A	5	5	11	10000000	6700000	21000000	0.78	2.4	-0.358454	1.26303	26.53	17.77	55.7	passed
ILF2	Q12905	B	1	1	5	8400000	4100000	6700000	0.49	0.8	-1.02915	-0.321928	43.75	21.35	34.9	filtered out
ILF2	Q12905	C	6	6	9	3000000	120000	2100000	0.06	0.14	-4.05889	-2.8365	57.47	2.3	40.23	passed
ILF3	Q12906	A	7	7	9	3900000	2800000	9600000	0.46	2.03	-1.12029	1.02148	23.93	17.18	58.9	passed
ILF3	Q12906	C	12	12	20	6400000	3000000	7200000	0.32	1.25	-1.64386	0.321928	38.55	18.07	43.37	passed
IMPAD1	Q9NX62	B	1	1	2	3400000	5700000	4600000	1.7	1.36	0.765535	0.443607	24.82	41.61	33.58	filtered out
IP6K1	Q92551	C	1	1	1	4100000	120000	120000	0.03	0.03	-5.05889	-5.05889	94.47	2.76	2.76	filtered out
IPO5	O00410, O00410-2, O00410-3	C	3	3	5	30000000	27000000	36000000	1.2	3.13	0.263034	1.64616	32.26	29.03	38.71	passed
IPO7	O95373	B	3	3	5	7700000	10000000	11000000	1.33	1.38	0.411426	0.464668	26.83	34.84	38.33	passed
IQGAP1	P46940	A	6	6	7	14000000	5800000	14000000	0.68	1.56	-0.556393	0.641546	41.42	17.16	41.42	passed
IQGAP1	P46940	B	14	14	19	3100000	2400000	3500000	0.66	1.19	-0.599462	0.250962	34.44	26.67	38.89	passed
IQGAP1	P46940	C	7	7	9	4000000	1300000	2000000	0.16	0.2	-2.64386	-2.32193	54.79	17.81	27.4	passed
ITGB1	P05556	A	20	21	46	51000000	37000000	48000000	0.84	0.75	-0.251539	-0.415037	37.5	27.21	35.29	passed
ITGB1	P05556	B	17	17	30	26000000	17000000	15000000	0.58	0.67	-0.785875	-0.577767	44.83	29.31	25.86	passed
ITGB1	P05556	C	13	14	29	49000000	24000000	33000000	0.39	0.58	-1.35845	-0.785875	46.23	22.64	31.13	passed
ITGB6	P18564	A	1	2	4	44000000	33000000	32000000					40.37	30.28	29.36	filtered out
ITGB6	P18564	C	2	3	4	19000000	8800000	10000000					50.26	23.28	26.46	filtered out
ITPR1	Q14643, Q14643-2, Q14643-3, Q14643-4, Q14643-5, Q14643-6, Q14643-7, Q14643-8	A	6	6	6	12000000	6400000	2700000	1.47		0.555816		56.87	30.33	12.8	filtered out
ITPR1	Q14643, Q14643-2, Q14643-3, Q14643-4, Q14643-5, Q14643-6, Q14643-7, Q14643-8	C	9	9	9	120000	3500000	1800000	43.68	1	5.4489	0	2.21	64.58	33.21	passed
JUP	P14923	A	6	6	9	18000000	3100000	9600000	0.18	0.51	-2.47393	-0.971431	58.63	10.1	31.27	contaminant
JUP	P14923	B	12	12	21	28000000	2700000	4700000	0.03	0.06	-5.05889	-4.05889	79.1	7.63	13.28	contaminant
JUP	P14923	C	9	9	13	15000000	2300000	2500000	0.09	0.09	-3.47393	-3.47393	75.76	11.62	12.63	contaminant
KARS	Q15046-2	B	3	3	3	1200000	85000	85000	0.07	0.07	-3.8365	-3.8365	87.59	6.2	6.2	filtered out
KATNAL2	Q8IYT4, Q8IYT4-2	A	1	2	5	80000000	41000000	25000000					54.79	28.08	17.12	filtered out
KATNAL2	Q8IYT4, Q8IYT4-2	C	1	2	2	29000000	20000000	13000000					46.77	32.26	20.97	filtered out
KDSR	Q06136	C	1	1	1	120000	1000000	120000	8.18	1	3.0321	0	9.68	80.65	9.68	filtered out
KHSRP	Q92945, Q92945-2	A	4	4	5	3400000	1600000	7000000	0.54		-0.888969		28.33	13.33	58.33	filtered out
KHSRP	Q92945, Q92945-2	C	7	7	12	13000000	6800000	8400000	0.4	1.45	-1.32193	0.536053	46.1	24.11	29.79	passed
KIAA0090	Q8N766, Q8N766-2, Q8N766-3, Q8N766-4	A	2	2	3	4500000	5000000	1900000	1.22	0.55	0.286881	-0.862496	39.47	43.86	16.67	filtered out
KIAA0090	Q8N766, Q8N766-2, Q8N766-3, Q8N766-4	B	5	5	6	2400000	2100000	3200000	0.82	1.34	-0.286304	0.422233	31.17	27.27	41.56	passed
KIF16B	Q96L93-2	A	37	38	69	27000000	43000000	32000000	1.2	1.24	0.263034	0.31034	26.47	42.16	31.37	passed
KIF16B	Q96L93-2	B	48	48	103	33000000	36000000	46000000	1.13	1.35	0.176323	0.432959	28.7	31.3	40	passed
KIF16B	Q96L93-2	C	45	46	91	28000000	40000000	33000000	1.32	1.37	0.400538	0.454176	27.72	39.6	32.67	passed
KIF4A	O95239	A	3	4	5	15000000	12000000	16000000					34.88	27.91	37.21	filtered out
KIF4A	O95239	C	5	6	8	3700000	7700000	6700000		2.26		1.17632	20.44	42.54	37.02	passed
KIF5B	P33176	A	8	8	8	490000	6100000	5000000		1.03		0.0426443	4.23	52.63	43.14	passed
KIF5B	P33176	C	5	5	5	340000	120000	120000	0.36	0.36	-1.47393	-1.47393	58.62	20.69	20.69	passed
KPNB1	Q14974	A	5	5	7	7800000	6800000	17000000	1.08	2.25	0.111031	1.16993	24.68	21.52	53.8	passed
KPNB1	Q14974	B	7	7	11	9100000	7800000	12000000	1.02	1.35	0.0285692	0.432959	31.49	26.99	41.52	passed
KPNB1	Q14974	C	5	5	9	12000000	11000000	17000000	1.03	1.16	0.0426443	0.214125	30	27.5	42.5	passed
KPRP	Q5T749	B	12	12	18	16000000	85000	85000	0.02	0.02	-5.64386	-5.64386	98.95	0.53	0.53	passed
KPRP	Q5T749	C	11	11	13	1200000	120000	120000	0.11	0.11	-3.18442	-3.18442	83.33	8.33	8.33	passed
KRAS	P01116-2	C	5	5	11	46000000	25000000	42000000	0.62	0.91	-0.68966	-0.136062	40.71	22.12	37.17	passed
KRT1	P04264	B	63	63	149	2200000000	64000000	14000000	0.04	0.04	-4.64386	-4.64386	96.58	2.81	0.61	contaminant
KRT1	P04264	C	55	55	124	890000000	9500000	13000000	0.07	0.07	-3.8365	-3.8365	97.53	1.04	1.42	contaminant
KRT10	P13645	A	45	45	175	940000000	17000000	22000000		0.05		-4.32193	96.02	1.74	2.25	contaminant
KRT10	P13645	B	47	47	141	1200000000	35000000	600000	0.03	0.03	-5.05889	-5.05889	97.12	2.83	0.05	contaminant
KRT10	P13645	C	40	40	118	620000000	440000	120000	0.02	0.02	-5.64386	-5.64386	99.91	0.07	0.02	contaminant
KRT14	P02533	A	23	23	41	170000000	9800000	110000000	0.04	0.03	-4.64386	-5.05889	58.66	3.38	37.96	contaminant
KRT14	P02533	B	34	34	67	100000000	1700000	750000	0.04	0.02	-4.64386	-5.64386	97.61	1.66	0.73	contaminant
KRT14	P02533	C	25	25	40	48000000	2100000	900000	0.04	0.04	-4.64386	-4.64386	94.12	4.12	1.76	contaminant
KRT16	P08779	B	15	15	25	10000000	85000	85000	0.09	0.09	-3.47393	-3.47393	98.33	0.84	0.84	contaminant
KRT16	P08779	C	10	10	16	8000000	120000	120000	0.03	0.03	-5.05889	-5.05889	97.09	1.46	1.46	contaminant
KRT17	Q04695	A	7	7	12	13000000	7300000	2600000	0.25	0.18	-2	-2.47393	56.77	31.88	11.35	contaminant
KRT17	Q04695	B	12	12	17	16000000	12000000	4700000	0.45	0.36	-1.152	-1.47393	48.93	36.7	14.37	contaminant
KRT17	Q04695	C	6	6	8	11000000	3100000	1400000	0.24	0.04	-2.05889	-4.64386	70.97	20	9.03	contaminant
KRT18	P05783	A	25	25	72	160000000	94000000	110000000	0.58	0.73	-0.785875	-0.454032	43.96	25.82	30.22	contaminant
KRT18	P05783	B	22	22	66	77000000	53000000	61000000	0.7	0.8	-0.514573	-0.321928	40.31	27.75	31.94	contaminant
KRT18	P05783	C	26	26	64	140000000	87000000	100000000	0.59	0.78	-0.761213	-0.358454	42.81	26.61	30.58	contaminant
KRT2	P35908	C	47	47	82	310000000	2900000	3800000	0.02	0.02	-5.64386	-5.64386	97.88	0.92	1.2	contaminant
KRT23	Q9C075	C	2	2	2	2600000	2800000	5400000	1.05	2.05	0.0703893	1.03562	24.07	25.93	50	contaminant
KRT27	Q7Z3Y8	B	7	7	9	14000000	85000	85000					98.8	0.6	0.6	contaminant
KRT5	P13647	B	37	37	58	67000000	85000	270000	0.01	0.02	-6.64386	-5.64386	99.47	0.13	0.4	contaminant
KRT5	P13647	C	26	26	38	47000000	120000	120000	0.02	0.02	-5.64386	-5.64386	99.49	0.25	0.25	contaminant
KRT6B	P04259	B	19	19	25	13000000	85000	85000	0.03	0.03	-5.05889	-5.05889	98.71	0.65	0.65	contaminant
KRT6C	P48668	C	13	13	19	11000000	120000	120000	0.04	0.04	-4.64386	-4.64386	97.86	1.07	1.07	contaminant
KRT7	P08729	A	12	12	15	25000000	17000000	17000000	0.6	0.6	-0.736966	-0.736966	42.37	28.81	28.81	contaminant
KRT7	P08729	B	10	10	17	14000000	16000000	7900000	1.35	0.71	0.432959	-0.494109	36.94	42.22	20.84	contaminant
KRT7	P08729	C	9	9	17	17000000	18000000	14000000	1.09	0.77	0.124328	-0.37707	34.69	36.73	28.57	contaminant
KRT71	Q3SY84	B	9	9	11	83000000	85000	85000	0.02	0.02	-5.64386	-5.64386	99.8	0.1	0.1	contaminant
KRT71	Q3SY84	C	4	4	4	12000000	120000	120000	0.01	0.01	-6.64386	-6.64386	98.04	0.98	0.98	contaminant
KRT77	Q7Z794	B	11	11	16	9800000	85000	85000	0.02	0.02	-5.64386	-5.64386	98.29	0.85	0.85	contaminant
KRT77	Q7Z794	C	8	8	9	6000000	120000	120000	0.02	0.02	-5.64386	-5.64386	96.15	1.92	1.92	contaminant
KRT78	Q8N1N4	B	12	12	13	8800000	85000	85000	0.02	0.02	-5.64386	-5.64386	98.1	0.95	0.95	contaminant
KRT78	Q8N1N4	C	5	5	6	5900000	120000	120000	0.02	0.02	-5.64386	-5.64386	96.09	1.95	1.95	contaminant
KRT8	P05787	A	25	26	64	140000000	74000000	95000000	0.59	0.73	-0.761213	-0.454032	45.31	23.95	30.74	contaminant
KRT8	P05787	B	22	22	56	75000000	78000000	82000000	0.84	0.93	-0.251539	-0.104697	31.91	33.19	34.89	contaminant
KRT8	P05787	C	29	30	76	110000000	73000000	87000000	0.65	0.82	-0.621488	-0.286304	40.74	27.04	32.22	contaminant
KRT80	Q6KB66, Q6KB66-2	B	5	5	5	890000	85000	85000	0.09	0.09	-3.47393	-3.47393	83.96	8.02	8.02	contaminant
KRT9	P35527	A	48	48	175	1200000000	170000000	19000000	0.03	0.01	-5.05889	-6.64386	86.39	12.24	1.37	contaminant
KRT9	P35527	B	48	48	194	1000000000	230000000	3400000	0.03	0.02	-5.05889	-5.64386	81.08	18.65	0.28	contaminant
KRT9	P35527	C	42	42	137	880000000	490000	1200000	0.05	0.05	-4.32193	-4.32193	99.81	0.06	0.14	contaminant
KRTAP3-1	Q9BYR8	C	2	2	2	11000000	120000	120000	0.01	0.01	-6.64386	-6.64386	97.86	1.07	1.07	contaminant
KTN1	Q86UP2	A	8	8	14	11000000	15000000	12000000	1.15	0.76	0.201634	-0.395929	28.95	39.47	31.58	passed
KTN1	Q86UP2	B	11	11	15	3700000	2900000	2200000	0.8	0.64	-0.321928	-0.643856	42.05	32.95	25	passed
KTN1	Q86UP2	C	10	10	11	7400000	3700000	4400000	0.66	0.73	-0.599462	-0.454032	47.74	23.87	28.39	passed
L1CAM	P32004, P32004-2	B	3	3	4	650000	880000	1300000	2.76	3.87	1.46467	1.95233	22.97	31.1	45.94	filtered out
L1CAM	P32004, P32004-2	C	5	5	5	4300000	2200000	2400000	0.25	0.26	-2	-1.94342	48.31	24.72	26.97	passed
LAMP1	P11279	A	2	2	6	14000000	16000000	15000000	1.17	1.1	0.226509	0.137504	31.11	35.56	33.33	passed
LAMP1	P11279	B	2	2	7	9000000	8700000	7400000	0.96	0.83	-0.0588937	-0.268817	35.86	34.66	29.48	passed
LBR	Q14739	A	3	3	6	8200000	6100000	10000000	0.65	0.84	-0.621488	-0.251539	33.74	25.1	41.15	passed
LBR	Q14739	B	3	3	3	3200000	2300000	2100000	0.8	0.48	-0.321928	-1.05889	42.11	30.26	27.63	filtered out
LBR	Q14739	C	1	1	2	13000000	8900000	6000000	5	0.69	2.32193	-0.535332	46.59	31.9	21.51	filtered out
LCK	P06239, P06239-3	B	2	2	3	2100000	1300000	3200000	0.61	1.57	-0.713119	0.650765	31.82	19.7	48.48	filtered out
LCN1	P31025	B	1	1	1	3600000	85000	85000	0.02	0.02	-5.64386	-5.64386	95.49	2.25	2.25	filtered out
LCN1	P31025	C	2	2	2	8900000	120000	120000	0.01	0.01	-6.64386	-6.64386	97.37	1.31	1.31	filtered out
LDHA	P00338, P00338-2, P00338-3	A	5	5	9	13000000	8200000	12000000	0.65	0.99	-0.621488	-0.0144996	39.16	24.7	36.14	passed
LDHA	P00338, P00338-2, P00338-3	B	5	5	7	12000000	8000000	9900000	0.68	0.85	-0.556393	-0.234465	40.13	26.76	33.11	passed
LDHA	P00338, P00338-2, P00338-3	C	2	2	2	1100000	120000	120000	0.12	0.12	-3.05889	-3.05889	82.09	8.96	8.96	filtered out
LDHB	P07195	A	10	10	18	100000000	79000000	92000000	0.64	1	-0.643856	0	36.9	29.15	33.95	passed
LDHB	P07195	B	5	5	10	5700000	3500000	9000000	0.56	1.47	-0.836501	0.555816	31.32	19.23	49.45	passed
LDHB	P07195	C	3	3	4	11000000	5100000	8700000	0.6	0.93	-0.736966	-0.104697	44.35	20.56	35.08	filtered out
LETM1	O95202	B	1	1	1	400000	85000	870000	0.21	2.18	-2.25154	1.12433	29.52	6.27	64.21	filtered out
LETM1	O95202	C	2	2	2	120000	700000	120000	5.61	1	2.488	0	12.77	74.47	12.77	filtered out
LETMD1	Q6P1Q0, Q6P1Q0-2	C	1	1	1	1900000	120000	120000	0.07	0.07	-3.8365	-3.8365	88.79	5.61	5.61	filtered out
LGALS1	P09382	A	4	4	5	7000000	11000000	5800000	0.87	0.82	-0.200913	-0.286304	29.41	46.22	24.37	passed
LGALS1	P09382	B	4	4	8	3300000	3100000	3300000	0.84	1.05	-0.251539	0.0703893	34.02	31.96	34.02	passed
LGALS1	P09382	C	6	6	6	15000000	6800000	6800000	0.38	0.36	-1.39593	-1.47393	52.45	23.78	23.78	passed
LGALS3BP	Q08380	A	5	5	5	9200000	13000000	8200000	1.2	0.76	0.263034	-0.395929	30.26	42.76	26.97	passed
LGALS3BP	Q08380	C	5	5	6	2600000	1900000	3000000	0.76	0.84	-0.395929	-0.251539	34.67	25.33	40	passed
LMAN1	P49257	A	6	6	9	26000000	35000000	28000000	1.19	0.77	0.250962	-0.37707	29.21	39.33	31.46	passed
LMAN1	P49257	B	8	8	18	20000000	18000000	16000000	1.02	1.02	0.0285692	0.0285692	37.04	33.33	29.63	passed
LMAN1	P49257	C	9	9	17	18000000	15000000	17000000	0.96	1	-0.0588937	0	36	30	34	passed
LMAN2	Q12907	A	9	9	18	18000000	26000000	22000000	1.13	1	0.176323	0	27.27	39.39	33.33	passed
LMAN2	Q12907	B	7	7	14	12000000	12000000	11000000	1.02	0.91	0.0285692	-0.136062	34.29	34.29	31.43	passed
LMAN2	Q12907	C	7	7	10	19000000	10000000	14000000	0.72	0.85	-0.473931	-0.234465	44.19	23.26	32.56	passed
LMNA	P02545	A	41	41	97	130000000	80000000	210000000	0.58	1.6	-0.785875	0.678072	30.95	19.05	50	passed
LMNA	P02545	B	40	40	112	140000000	71000000	100000000	0.43	0.66	-1.21759	-0.599462	45.02	22.83	32.15	passed
LMNA	P02545	C	51	51	132	230000000	140000000	260000000	0.56	1.08	-0.836501	0.111031	36.51	22.22	41.27	passed
LMNB1	P20700	A	26	26	57	58000000	45000000	99000000	0.72	1.72	-0.473931	0.782409	28.71	22.28	49.01	passed
LMNB1	P20700	B	28	28	59	63000000	61000000	67000000	0.6	0.75	-0.736966	-0.415037	32.98	31.94	35.08	passed
LMNB1	P20700	C	38	38	108	100000000	63000000	100000000	0.65	1.07	-0.621488	0.0976108	38.02	23.95	38.02	passed
LMNB2	Q03252	A	54	54	166	440000000	360000000	540000000	0.8	1.2	-0.321928	0.263034	32.84	26.87	40.3	passed
LMNB2	Q03252	B	49	49	150	250000000	190000000	200000000	0.74	0.75	-0.434403	-0.415037	39.06	29.69	31.25	passed
LMNB2	Q03252	C	60	60	194	380000000	290000000	330000000	0.75	0.87	-0.415037	-0.200913	38	29	33	passed
LPCAT1	Q8NF37	A	29	29	151	1600000000	1400000000	1600000000	1	1.06	0	0.0840643	34.78	30.43	34.78	passed
LPCAT1	Q8NF37	B	29	29	176	1200000000	1200000000	1300000000	0.99	1.08	-0.0144996	0.111031	32.43	32.43	35.14	passed
LPCAT1	Q8NF37	C	27	27	142	640000000	750000000	680000000	1	1.01	0	0.0143553	30.92	36.23	32.85	passed
LPCAT2	Q7L5N7	A	11	11	36	110000000	110000000	110000000	0.84	0.91	-0.251539	-0.136062	33.33	33.33	33.33	passed
LPCAT2	Q7L5N7	B	12	12	34	64000000	39000000	51000000	0.6	0.84	-0.736966	-0.251539	41.56	25.32	33.12	passed
LPCAT2	Q7L5N7	C	14	14	32	36000000	26000000	29000000	0.69	0.75	-0.535332	-0.415037	39.56	28.57	31.87	passed
LPCAT4	Q643R3	A	11	11	34	83000000	81000000	82000000	0.91	1.09	-0.136062	0.124328	33.74	32.93	33.33	passed
LPCAT4	Q643R3	B	15	15	48	39000000	29000000	38000000	0.83	1.06	-0.268817	0.0840643	36.79	27.36	35.85	passed
LPCAT4	Q643R3	C	8	8	25	23000000	21000000	25000000	0.74	0.97	-0.434403	-0.0439433	33.33	30.43	36.23	passed
LRPPRC	P42704	B	3	3	3	3100000	85000	85000	0.03	0.03	-5.05889	-5.05889	94.8	2.6	2.6	filtered out
LRPPRC	P42704	C	4	4	4	2400000	1700000	3900000	0.71	1.66	-0.494109	0.731183	30	21.25	48.75	filtered out
LRRC59	Q96AG4	A	7	7	12	39000000	44000000	42000000	1.2	1.14	0.263034	0.189034	31.2	35.2	33.6	passed
LRRC59	Q96AG4	B	5	5	11	36000000	29000000	27000000	0.79	0.72	-0.340075	-0.473931	39.13	31.52	29.35	passed
LRRC59	Q96AG4	C	6	6	10	44000000	38000000	43000000	0.83	0.96	-0.268817	-0.0588937	35.2	30.4	34.4	passed
LSS	P48449	A	35	35	104	300000000	230000000	350000000	0.77	1.21	-0.37707	0.275007	34.09	26.14	39.77	passed
LSS	P48449	B	39	39	110	360000000	270000000	400000000	0.75	1.11	-0.415037	0.15056	34.95	26.21	38.83	passed
LSS	P48449	C	35	35	94	200000000	160000000	210000000	0.82	1.12	-0.286304	0.163499	35.09	28.07	36.84	passed
LTBP1	Q14766, Q14766-4	B	4	4	4	14000000	85000	85000					98.8	0.6	0.6	filtered out
LY6E	Q16553	B	1	1	2	12000000	10000000	14000000	0.84	1.11	-0.251539	0.15056	33.33	27.78	38.89	filtered out
LYPD3	O95274	A	1	1	3	6500000	6400000	4900000	0.99	0.76	-0.0144996	-0.395929	36.52	35.96	27.53	filtered out
LYPD3	O95274	B	1	1	3	4600000	2800000	3200000	0.6	0.69	-0.736966	-0.535332	43.4	26.42	30.19	filtered out
LYPD3	O95274	C	1	1	3	10000000	5300000	5200000	0.53	0.51	-0.915936	-0.971431	48.78	25.85	25.37	filtered out
M6PR	P20645	B	3	3	4	1500000	1300000	1800000	0.86	1.19	-0.217591	0.250962	32.61	28.26	39.13	filtered out
M6PR	P20645	C	3	3	4	6400000	3700000	3100000	0.58	0.49	-0.785875	-1.02915	48.48	28.03	23.48	filtered out
MAGT1	Q9H0U3	A	1	1	1	5100000	5400000	3600000	1.07	0.72	0.0976108	-0.473931	36.17	38.3	25.53	filtered out
MANF	P55145	A	4	4	7	20000000	28000000	14000000	0.92	0.76	-0.120294	-0.395929	32.26	45.16	22.58	passed
MANF	P55145	B	3	3	9	23000000	13000000	9900000	0.77	0.5	-0.37707	-1	50.11	28.32	21.57	passed
MANF	P55145	C	3	3	8	9000000	6600000	6900000	0.51	0.61	-0.971431	-0.713119	40	29.33	30.67	passed
MAP1S	Q66K74	C	2	2	2	2400000	2100000	4500000	0.86	1.86	-0.217591	0.895303	26.67	23.33	50	filtered out
MAP4	P27816, P27816-6	A	4	4	7	72000000	2100000	2600000	0.73	0.9	-0.454032	-0.152003	93.87	2.74	3.39	passed
MAP4	P27816, P27816-6	B	4	4	5	2300000	1900000	2400000	0.25	0.28	-2	-1.8365	34.85	28.79	36.36	passed
MAP4	P27816, P27816-6	C	7	7	8	2200000	2900000	3200000	1.3	1.42	0.378512	0.505891	26.51	34.94	38.55	passed
MARC1	Q5VT66, Q5VT66-2	B	1	1	1	3700000	2500000	4800000	0.67	1.31	-0.577767	0.389567	33.64	22.73	43.64	filtered out
MARCKS	P29966	A	3	3	5	32000000	20000000	29000000	0.97	0.91	-0.0439433	-0.136062	39.51	24.69	35.8	passed
MARCKS	P29966	B	3	3	6	9200000	8500000	6900000	0.87	0.85	-0.200913	-0.234465	37.4	34.55	28.05	passed
MARCKS	P29966	C	5	5	11	21000000	19000000	16000000	0.93	0.79	-0.104697	-0.340075	37.5	33.93	28.57	passed
MARCKSL1	P49006	C	3	3	5	400000	120000	120000	0.31	0.31	-1.68966	-1.68966	62.5	18.75	18.75	passed
MARK2	Q7KZI7-14	A	3	3	3	13000000	17000000	14000000	1.26	1.04	0.333424	0.0565835	29.55	38.64	31.82	filtered out
MATR3	P43243	A	5	5	5	19000000	29000000	22000000	0.79	2.48	-0.340075	1.31034	27.14	41.43	31.43	passed
MATR3	P43243	C	9	9	13	11000000	2300000	12000000	0.02	1.11	-5.64386	0.15056	43.48	9.09	47.43	passed
MBLAC2	Q68D91	A	4	4	7	8000000	6700000	9000000	0.92	1.18	-0.120294	0.238787	33.76	28.27	37.97	passed
MBLAC2	Q68D91	B	4	4	10	9700000	8300000	8800000	0.79	0.83	-0.340075	-0.268817	36.19	30.97	32.84	passed
MBLAC2	Q68D91	C	3	3	4	4000000	5500000	3700000	1.59	0.75	0.669027	-0.415037	30.3	41.67	28.03	filtered out
MBOAT7	Q96N66, Q96N66-2, Q96N66-3	A	2	2	2	15000000	3300000	4000000	0.22	0.27	-2.18442	-1.88897	67.26	14.8	17.94	filtered out
MBOAT7	Q96N66, Q96N66-2, Q96N66-3	C	1	1	2	3500000	2700000	3000000	0.79	0.86	-0.340075	-0.217591	38.04	29.35	32.61	filtered out
MCAM	P43121	A	4	4	4	3200000	7200000	12000000	1.13	1.88	0.176323	0.910733	14.29	32.14	53.57	filtered out
MCAM	P43121	B	4	4	7	4500000	2200000	5300000	0.33	1.22	-1.59946	0.286881	37.5	18.33	44.17	passed
MCAM	P43121	C	7	7	12	7800000	2200000	3800000	0.31	0.35	-1.68966	-1.51457	56.52	15.94	27.54	passed
MDH2	P40926	B	6	6	8	8600000	8900000	11000000	1.03	1.28	0.0426443	0.356144	30.18	31.23	38.6	passed
MDH2	P40926	C	3	3	5	2500000	6300000	1800000	4.87	1.16	2.28392	0.214125	23.58	59.43	16.98	passed
MESDC2	Q14696	A	2	2	3	2800000	3700000	2700000	1.4	0.6	0.485427	-0.736966	30.43	40.22	29.35	filtered out
METTL7A	Q9H8H3	A	13	13	81	2300000000	2000000000	2000000000	0.91	0.93	-0.136062	-0.104697	36.51	31.75	31.75	passed
METTL7A	Q9H8H3	B	15	15	66	2300000000	1800000000	2000000000	0.84	0.89	-0.251539	-0.168123	37.7	29.51	32.79	passed
METTL7A	Q9H8H3	C	15	15	52	1600000000	1500000000	1500000000	0.92	0.89	-0.120294	-0.168123	34.78	32.61	32.61	passed
METTL9	Q9H1A3-2	B	2	2	2	1600000	600000	85000	0.19	0.05	-2.39593	-4.32193	70.02	26.26	3.72	filtered out
METTL9	Q9H1A3-2	C	4	4	5	15000000	8300000	7800000	0.58	0.57	-0.785875	-0.810966	48.23	26.69	25.08	passed
MGST2	Q99735	C	2	2	2	1300000	1800000	1600000	1.38	1.18	0.464668	0.238787	27.66	38.3	34.04	filtered out
MIER1	Q8N108-9	C	3	3	3	3600000	120000	120000	0.04	0.04	-4.64386	-4.64386	93.75	3.12	3.12	filtered out
MKI67	P46013	C	19	19	21	2100000	120000	370000	0.15	0.15	-2.73697	-2.73697	81.08	4.63	14.29	passed
MLEC	Q14165	A	3	3	7	7700000	8700000	10000000	1.12	1.04	0.163499	0.0565835	29.17	32.95	37.88	passed
MLEC	Q14165	B	3	3	5	2700000	85000	590000	0.02	0.12	-5.64386	-3.05889	80	2.52	17.48	passed
MLEC	Q14165	C	4	4	8	6800000	4700000	7000000	1.01	0.89	0.0143553	-0.168123	36.76	25.41	37.84	passed
MLX	Q9UH92, Q9UH92-2, Q9UH92-3	B	3	3	8	4400000	4500000	4900000	1.09	0.96	0.124328	-0.0588937	31.88	32.61	35.51	passed
MLX	Q9UH92, Q9UH92-2, Q9UH92-3	C	2	2	3	9200000	6200000	8300000	0.68	0.9	-0.556393	-0.152003	38.82	26.16	35.02	filtered out
MMGT1	Q8N4V1, Q8N4V1-2	B	2	2	3	4900000	3200000	8500000	0.65	1.73	-0.621488	0.790772	29.52	19.28	51.2	filtered out
MMGT1	Q8N4V1, Q8N4V1-2	C	1	1	3	11000000	6500000	7100000	0.59	0.64	-0.761213	-0.643856	44.72	26.42	28.86	filtered out
MPP7	Q5T2T1	B	2	2	3	510000	85000	1000000	0.17	1.96	-2.55639	0.970854	31.97	5.33	62.7	filtered out
MSH2	P43246	C	4	4	5	1300000	120000	120000	0.1	0.1	-3.32193	-3.32193	84.42	7.79	7.79	passed
MSN	P26038	A	9	10	14	14000000	5500000	9500000					48.28	18.97	32.76	filtered out
MSN	P26038	B	14	14	22	6700000	5200000	16000000	1.01	2.51	0.0143553	1.32769	24.01	18.64	57.35	passed
MTDH	Q86UE4	A	2	2	3	6600000	5500000	8700000	1.02	1.31	0.0285692	0.389567	31.73	26.44	41.83	filtered out
MTDH	Q86UE4	B	4	4	6	680000	450000	2400000	1.15	5.46	0.201634	2.4489	19.26	12.75	67.99	passed
MTDH	Q86UE4	C	3	3	4	3700000	120000	120000	0.03	0.03	-5.05889	-5.05889	93.91	3.05	3.05	filtered out
MUC16	Q8WXI7	B	12	12	12	7600000	4500000	6800000	0.02	0.02	-5.64386	-5.64386	40.21	23.81	35.98	passed
MYH9	P35579	A	33	34	47	13000000	17000000	27000000	1.09	1.79	0.124328	0.83996	22.81	29.82	47.37	passed
MYH9	P35579	B	40	40	68	25000000	19000000	19000000	0.66	0.91	-0.599462	-0.136062	39.68	30.16	30.16	passed
MYH9	P35579	C	56	56	92	94000000	82000000	92000000	0.79	1.08	-0.340075	0.111031	35.07	30.6	34.33	passed
MYL1	P05976	C	1	2	3	2400000	2800000	3100000					28.92	33.73	37.35	filtered out
MYL12B	O14950	B	4	4	6	8600000	6200000	7900000	0.72	0.91	-0.473931	-0.136062	37.89	27.31	34.8	passed
MYL12B	O14950	C	4	4	7	5400000	4200000	9000000	0.74	1.49	-0.434403	0.575312	29.03	22.58	48.39	passed
MYL6	P60660, P60660-2	A	8	8	29	30000000	37000000	54000000	1.24	1.82	0.31034	0.863938	24.79	30.58	44.63	passed
MYL6	P60660, P60660-2	B	5	6	15	13000000	11000000	13000000	0.77	0.91	-0.37707	-0.136062	35.14	29.73	35.14	passed
MYL6	P60660, P60660-2	C	6	7	14	21000000	17000000	23000000	0.77	1.16	-0.37707	0.214125	34.43	27.87	37.7	passed
MYO1C	O00159, O00159-2, O00159-3	C	1	1	1	3200000	120000	120000	0.04	0.04	-4.64386	-4.64386	93.02	3.49	3.49	filtered out
MYOF	Q9NZM1-3	B	12	12	18	9600000	1900000	2600000	0.99	1	-0.0144996	0	68.09	13.48	18.44	passed
MYOF	Q9NZM1-3	C	14	14	15	6800000	3100000	4400000	0.43	0.53	-1.21759	-0.915936	47.55	21.68	30.77	passed
NAA60	Q9H7X0	B	1	1	1	2700000	85000	85000	0.03	0.03	-5.05889	-5.05889	94.08	2.96	2.96	filtered out
NACA	Q13765	A	2	2	6	13000000	12000000	15000000	0.91	1.16	-0.136062	0.214125	32.5	30	37.5	passed
NACA	Q13765	C	1	1	1	2300000	2400000	2800000	1.07	1.24	0.0976108	0.31034	30.67	32	37.33	filtered out
NACC1	Q96RE7	B	4	4	6	4000000	85000	85000	0.02	0.02	-5.64386	-5.64386	95.92	2.04	2.04	passed
NACC1	Q96RE7	C	3	3	5	13000000	10000000	13000000	0.18	0.2	-2.47393	-2.32193	36.11	27.78	36.11	passed
NADSYN1	Q6IA69	B	1	1	1	1200000	85000	1900000	0.07	1.64	-3.8365	0.713696	37.68	2.67	59.65	filtered out
NAP1L1	P55209	B	1	1	1	1500000	2400000	2100000	1.53	1.34	0.613532	0.422233	25	40	35	filtered out
NCL	P19338	A	10	10	19	24000000	22000000	33000000	0.87	1.3	-0.200913	0.378512	30.38	27.85	41.77	passed
NCL	P19338	B	9	9	19	9200000	7500000	11000000	0.69	1.07	-0.535332	0.0976108	33.21	27.08	39.71	passed
NCL	P19338	C	12	12	21	22000000	18000000	26000000	0.89	1.18	-0.168123	0.238787	33.33	27.27	39.39	passed
NCLN	Q969V3, Q969V3-2	A	5	5	5	4200000	8100000	7200000	1.68	1.23	0.748461	0.298658	21.54	41.54	36.92	passed
NCLN	Q969V3, Q969V3-2	C	4	4	7	5300000	5400000	5200000	0.82	0.95	-0.286304	-0.0740006	33.33	33.96	32.7	passed
NCSTN	Q92542, Q92542-2	C	1	1	1	1000000	120000	120000	0.12	0.12	-3.05889	-3.05889	80.65	9.68	9.68	filtered out
NDUFAF2	Q8N183	B	1	1	4	2600000	3000000	3500000	1.15	1.35	0.201634	0.432959	28.57	32.97	38.46	filtered out
NDUFAF2	Q8N183	C	2	2	3	1800000	1500000	1400000	0.92	1.23	-0.120294	0.298658	38.3	31.91	29.79	filtered out
NENF	Q9UMX5	A	3	3	3	6000000	7800000	9300000	1.32	1.34	0.400538	0.422233	25.97	33.77	40.26	filtered out
NHP2L1	P55769	A	2	2	3	5600000	2900000	11000000	0.67	3.15	-0.577767	1.65535	28.72	14.87	56.41	filtered out
NHP2L1	P55769	C	2	2	2	6600000	3400000	11000000	0.52	1.61	-0.943416	0.687061	31.43	16.19	52.38	filtered out
NME2	P22392, P22392-2	B	3	3	4	3300000	2200000	2800000	0.57	0.84	-0.810966	-0.251539	39.76	26.51	33.73	filtered out
NOMO2	Q5JPE7, Q5JPE7-2	B	13	13	17	14000000	12000000	10000000	0.82	0.53	-0.286304	-0.915936	38.89	33.33	27.78	passed
NOMO2	Q5JPE7, Q5JPE7-2	C	8	8	10	15000000	12000000	11000000	0.75	0.9	-0.415037	-0.152003	39.47	31.58	28.95	passed
NOMO3	P69849	A	18	18	30	22000000	22000000	21000000	1.03	0.94	0.0426443	-0.0892673	33.85	33.85	32.31	passed
NONO	Q15233	A	7	8	14	45000000	7800000	30000000	0.58	2.55	-0.785875	1.3505	54.35	9.42	36.23	passed
NONO	Q15233	C	5	6	14	8000000	7200000	14000000	0.49	1.49	-1.02915	0.575312	27.4	24.66	47.95	passed
NOP2	P46087, P46087-2	B	1	1	1	3400000	85000	85000	0.03	0.03	-5.05889	-5.05889	95.24	2.38	2.38	filtered out
NOP2	P46087, P46087-2	C	2	2	2	1500000	120000	470000	0.1	0.22	-3.32193	-2.18442	71.77	5.74	22.49	filtered out
NOTCH2	Q04721	B	1	1	1	560000	85000	85000	0.15	0.15	-2.73697	-2.73697	76.71	11.64	11.64	filtered out
NPC2	P61916	A	1	1	3	3400000	4100000	2700000	1.2	0.79	0.263034	-0.340075	33.33	40.2	26.47	filtered out
NPLOC4	Q8TAT6, Q8TAT6-2	A	2	2	2	23000000	12000000	6400000	0.51	0.27	-0.971431	-1.88897	55.56	28.99	15.46	filtered out
NPM1	P06748, P06748-2	A	7	7	19	51000000	35000000	69000000	0.71	1.59	-0.494109	0.669027	32.9	22.58	44.52	passed
NPM1	P06748, P06748-2	B	6	6	15	22000000	15000000	23000000	0.49	0.94	-1.02915	-0.0892673	36.67	25	38.33	passed
NPM1	P06748, P06748-2	C	6	6	17	32000000	22000000	37000000	0.59	1.28	-0.761213	0.356144	35.16	24.18	40.66	passed
NPTN	Q9Y639, Q9Y639-1, Q9Y639-3, Q9Y639-4, Q9Y639-5	C	2	2	2	11000000	5100000	9400000	0.42	0.87	-1.25154	-0.200913	43.14	20	36.86	filtered out
NRAS	P01111	A	4	4	9	38000000	27000000	47000000	0.67	1.27	-0.577767	0.344828	33.93	24.11	41.96	passed
NRAS	P01111	B	5	5	7	13000000	5100000	7800000	0.68	1.01	-0.556393	0.0143553	50.19	19.69	30.12	passed
NRAS	P01111	C	2	2	2	7900000	3600000	4900000	0.52	0.74	-0.943416	-0.434403	48.17	21.95	29.88	filtered out
NSDHL	Q15738	A	29	29	278	3000000000	2700000000	2900000000	0.89	1	-0.168123	0	34.88	31.4	33.72	passed
NSDHL	Q15738	B	33	34	222	2700000000	2500000000	2700000000	0.94	0.98	-0.0892673	-0.0291463	34.18	31.65	34.18	passed
NSDHL	Q15738	C	26	26	184	1200000000	1200000000	1200000000	1.01	1.03	0.0143553	0.0426443	33.33	33.33	33.33	passed
NSF	P46459	A	2	2	2	6600000	5700000	8300000	0.86	1.26	-0.217591	0.333424	32.04	27.67	40.29	filtered out
NSF	P46459	C	3	3	3	3400000	3800000	3000000	0.78	1	-0.358454	0	33.33	37.25	29.41	filtered out
NUCB1	Q02818	C	2	2	3	940000	120000	120000	0.13	0.13	-2.94342	-2.94342	79.66	10.17	10.17	filtered out
NUP107	P57740	C	2	2	2	1500000	1700000	2600000	1.1	1.74	0.137504	0.799087	25.86	29.31	44.83	filtered out
NUP155	O75694	A	9	9	14	14000000	13000000	11000000	0.94	0.87	-0.0892673	-0.200913	36.84	34.21	28.95	passed
NUP155	O75694	B	15	15	24	13000000	9200000	7900000	0.65	0.59	-0.621488	-0.761213	43.19	30.56	26.25	passed
NUP155	O75694	C	13	13	24	21000000	18000000	20000000	0.83	0.91	-0.268817	-0.136062	35.59	30.51	33.9	passed
NUP205	Q92621	C	1	1	2	660000	120000	1400000	0.19	2.09	-2.39593	1.0635	30.28	5.5	64.22	filtered out
NUP210	Q8TEM1	B	6	6	8	2800000	1900000	2900000	0.56	0.97	-0.836501	-0.0439433	36.84	25	38.16	passed
NUP210	Q8TEM1	C	9	9	10	5700000	2900000	5200000	0.64	1.1	-0.643856	0.137504	41.3	21.01	37.68	passed
NUP35	Q8NFH5	C	2	2	2	3900000	1000000	4200000	0.27	1.08	-1.88897	0.111031	42.86	10.99	46.15	filtered out
NUP54	Q7Z3B4	C	1	1	1	3300000	1700000	4400000	0.51	1.35	-0.971431	0.432959	35.11	18.09	46.81	filtered out
NUP93	Q8N1F7	B	2	2	3	2200000	85000	85000	0.04	0.04	-4.64386	-4.64386	92.83	3.59	3.59	filtered out
NUP93	Q8N1F7	C	3	3	4	4100000	5300000	8500000	1.29	2.06	0.367371	1.04264	22.91	29.61	47.49	filtered out
NUP98	P52948, P52948-2, P52948-5, P52948-6	C	2	2	2	1900000	120000	1400000	0.07	0.75	-3.8365	-0.415037	55.56	3.51	40.94	filtered out
NUS1	Q96E22	A	9	9	20	230000000	190000000	240000000	0.86	1.05	-0.217591	0.0703893	34.85	28.79	36.36	passed
NUS1	Q96E22	B	11	11	30	170000000	130000000	170000000	0.73	1.06	-0.454032	0.0840643	36.17	27.66	36.17	passed
NUS1	Q96E22	C	10	10	24	180000000	150000000	180000000	0.86	1	-0.217591	0	35.29	29.41	35.29	passed
ODF3L1	Q8IXM7	B	1	1	2	18000000	9600000	14000000	0.55	0.82	-0.862496	-0.286304	43.27	23.08	33.65	filtered out
OXCT1	P55809	B	1	1	1	1300000	85000	3500000	0.07	2.67	-3.8365	1.41684	26.61	1.74	71.65	filtered out
P4HA1	P13674, P13674-2	A	6	6	9	4300000	5900000	3700000	1.33	0.67	0.411426	-0.577767	30.94	42.45	26.62	passed
P4HA1	P13674, P13674-2	B	3	3	7	3500000	2700000	1700000	1.08	0.72	0.111031	-0.473931	44.3	34.18	21.52	passed
P4HA1	P13674, P13674-2	C	7	7	9	6300000	7500000	4600000	1.18	0.73	0.238787	-0.454032	34.24	40.76	25	passed
P4HB	P07237	A	34	35	107	180000000	210000000	180000000	1.13	0.93	0.176323	-0.104697	31.58	36.84	31.58	passed
P4HB	P07237	B	27	27	63	53000000	55000000	47000000	0.98	0.86	-0.0291463	-0.217591	34.19	35.48	30.32	passed
P4HB	P07237	C	30	31	75	70000000	56000000	56000000	0.92	0.99	-0.120294	-0.0144996	38.46	30.77	30.77	passed
PA2G4	Q9UQ80	A	11	11	19	27000000	25000000	24000000	0.82	1.06	-0.286304	0.0840643	35.53	32.89	31.58	passed
PA2G4	Q9UQ80	B	10	10	12	13000000	6700000	8800000	0.55	0.82	-0.862496	-0.286304	45.61	23.51	30.88	passed
PA2G4	Q9UQ80	C	6	6	10	8100000	6000000	7400000	0.64	0.98	-0.643856	-0.0291463	37.67	27.91	34.42	passed
PABPC1	P11940, P11940-2	A	10	10	16	12000000	8400000	12000000	0.65	0.9	-0.621488	-0.152003	37.04	25.93	37.04	passed
PABPC1	P11940, P11940-2	B	6	6	8	3100000	1300000	2200000	0.27	0.36	-1.88897	-1.47393	46.97	19.7	33.33	passed
PABPC1	P11940, P11940-2	C	7	7	17	10000000	8400000	10000000	0.81	1.14	-0.304006	0.189034	35.21	29.58	35.21	passed
PAICS	P22234, P22234-2	B	1	1	1	3600000	85000	1500000	0.02	0.42	-5.64386	-1.25154	69.43	1.64	28.93	filtered out
PARP1	P09874	A	15	15	26	44000000	22000000	29000000	0.53	0.69	-0.915936	-0.535332	46.32	23.16	30.53	passed
PARP1	P09874	B	13	13	24	13000000	4800000	4600000	0.39	0.33	-1.35845	-1.59946	58.04	21.43	20.54	passed
PARP1	P09874	C	25	25	53	45000000	29000000	22000000	0.67	0.51	-0.577767	-0.971431	46.88	30.21	22.92	passed
PCBP1	Q15365	B	8	8	14	11000000	6500000	6700000	0.92	1.1	-0.120294	0.137504	45.45	26.86	27.69	passed
PCBP1	Q15365	C	4	4	5	9400000	5300000	13000000	0.59	1.34	-0.761213	0.422233	33.94	19.13	46.93	passed
PCBP2	Q15366	A	5	5	10	8400000	5800000	14000000	0.75	1.52	-0.415037	0.604071	29.79	20.57	49.65	passed
PCBP2	Q15366	B	3	3	5	3300000	3500000	4500000	0.79	1.08	-0.340075	0.111031	29.2	30.97	39.82	passed
PCBP2	Q15366	C	9	9	16	15000000	11000000	17000000	0.77	1.13	-0.37707	0.176323	34.88	25.58	39.53	passed
PCNA	P12004	A	3	3	4	5500000	3400000	11000000	0.36	1.13	-1.47393	0.176323	27.64	17.09	55.28	filtered out
PCNA	P12004	B	4	4	6	2600000	3400000	8300000	4.52	1.81	2.17632	0.85599	18.18	23.78	58.04	passed
PCNA	P12004	C	3	3	4	2700000	510000	4500000	0.15	1.95	-2.73697	0.963474	35.02	6.61	58.37	filtered out
PCYOX1	Q9UHG3	A	6	6	10	17000000	21000000	17000000	1.11	0.98	0.15056	-0.0291463	30.91	38.18	30.91	passed
PCYOX1	Q9UHG3	B	5	5	9	5400000	7800000	4900000	5.43	0.98	2.44095	-0.0291463	29.83	43.09	27.07	passed
PCYOX1	Q9UHG3	C	5	5	7	10000000	8100000	10000000	0.73	0.94	-0.454032	-0.0892673	35.59	28.83	35.59	passed
PDE3A	Q14432	C	6	6	6	3100000	2900000	2600000	1.16	1.04	0.214125	0.0565835	36.05	33.72	30.23	passed
PDIA3	P30101	A	28	28	80	300000000	200000000	170000000	1.13	0.95	0.176323	-0.0740006	44.78	29.85	25.37	passed
PDIA3	P30101	B	25	25	64	96000000	110000000	79000000	0.93	0.85	-0.104697	-0.234465	33.68	38.6	27.72	passed
PDIA3	P30101	C	29	29	72	100000000	86000000	100000000	0.84	0.97	-0.251539	-0.0439433	34.97	30.07	34.97	passed
PDIA4	P13667	A	25	25	56	72000000	78000000	59000000	1.13	0.85	0.176323	-0.234465	34.45	37.32	28.23	passed
PDIA4	P13667	B	18	18	35	22000000	17000000	19000000	0.82	0.75	-0.286304	-0.415037	37.93	29.31	32.76	passed
PDIA4	P13667	C	16	16	37	35000000	40000000	33000000	0.82	0.85	-0.286304	-0.234465	32.41	37.04	30.56	passed
PDIA6	Q15084, Q15084-2	A	10	10	29	100000000	100000000	97000000	0.98	0.92	-0.0291463	-0.120294	33.67	33.67	32.66	passed
PDIA6	Q15084, Q15084-2	B	8	8	17	38000000	34000000	58000000	0.86	0.71	-0.217591	-0.494109	29.23	26.15	44.62	passed
PDIA6	Q15084, Q15084-2	C	8	8	13	49000000	37000000	43000000	0.79	0.89	-0.340075	-0.168123	37.98	28.68	33.33	passed
PEX13	Q92968	B	7	7	15	2500000	10000000	7700000	3.83	3.2	1.93734	1.67807	12.38	49.5	38.12	passed
PEX13	Q92968	C	5	5	5	3100000	8700000	6500000	4.28	2.95	2.09761	1.56071	16.94	47.54	35.52	passed
PEX14	O75381, O75381-2	B	5	5	9	85000	8100000	85000	64.69	1	6.01547	0	1.03	97.94	1.03	passed
PEX14	O75381, O75381-2	C	4	4	6	120000	12000000	3000000	60.37	1	5.91576	0	0.79	79.37	19.84	passed
PEX5	P50542, P50542-2, P50542-3	B	8	8	11	85000	4700000	390000	33	1	5.04439	0	1.64	90.82	7.54	passed
PEX5	P50542, P50542-2, P50542-3	C	6	6	7	120000	5000000	120000	40.43	1	5.33735	0	2.29	95.42	2.29	passed
PFN1	P07737	A	1	1	3	160000000	130000000	89000000	1.32	2.17	0.400538	1.1177	42.22	34.3	23.48	filtered out
PFN1	P07737	B	2	2	2	2300000	1900000	7000000	0.81	3.05	-0.304006	1.60881	20.54	16.96	62.5	filtered out
PGK1	P00558	B	3	3	4	5500000	8900000	8900000	1.82	1.88	0.863938	0.910733	23.61	38.2	38.2	filtered out
PGK1	P00558	C	4	4	7	4700000	7400000	16000000	1.82	3.09	0.863938	1.62761	16.73	26.33	56.94	passed
PGRMC1	O00264	A	9	9	13	33000000	44000000	45000000	1.25	1.16	0.321928	0.214125	27.05	36.07	36.89	passed
PGRMC1	O00264	B	4	4	8	42000000	35000000	31000000	1.26	1.07	0.333424	0.0976108	38.89	32.41	28.7	passed
PGRMC1	O00264	C	3	3	7	15000000	19000000	20000000	1.28	1.46	0.356144	0.545968	27.78	35.19	37.04	passed
PGRMC2	O15173	A	3	3	4	5900000	8200000	9100000	0.5	0.79	-1	-0.340075	25.43	35.34	39.22	filtered out
PGRMC2	O15173	C	1	1	3	1200000	120000	120000	0.11	0.11	-3.18442	-3.18442	83.33	8.33	8.33	filtered out
PGS1	Q32NB8	A	9	9	19	51000000	49000000	48000000	0.96	0.91	-0.0588937	-0.136062	34.46	33.11	32.43	passed
PGS1	Q32NB8	B	9	9	23	32000000	37000000	33000000	1.04	1.06	0.0565835	0.0840643	31.37	36.27	32.35	passed
PGS1	Q32NB8	C	12	12	19	19000000	24000000	21000000	1.14	1.1	0.189034	0.137504	29.69	37.5	32.81	passed
PHB	P35232	A	6	6	8	8100000	3300000	7800000	0.4	0.94	-1.32193	-0.0892673	42.19	17.19	40.62	passed
PHB	P35232	B	3	3	6	10000000	9400000	14000000	0.83	1.28	-0.268817	0.356144	29.94	28.14	41.92	passed
PHB	P35232	C	8	8	11	9100000	4600000	12000000	0.48	1.3	-1.05889	0.378512	35.41	17.9	46.69	passed
PHB2	Q99623	A	4	4	5	11000000	7700000	13000000	0.59	1.16	-0.761213	0.214125	34.7	24.29	41.01	passed
PHB2	Q99623	B	3	3	4	3100000	2100000	3700000	0.6	1.15	-0.736966	0.201634	34.83	23.6	41.57	filtered out
PHB2	Q99623	C	6	6	9	5700000	3500000	7600000	0.52	1.47	-0.943416	0.555816	33.93	20.83	45.24	passed
PHGDH	O43175	A	5	5	12	7200000	6600000	8300000	0.89	1.06	-0.168123	0.0840643	32.58	29.86	37.56	passed
PHGDH	O43175	B	7	7	7	36000000	32000000	38000000	0.87	1.07	-0.200913	0.0976108	33.96	30.19	35.85	passed
PHGDH	O43175	C	5	5	10	3600000	5100000	3900000	1.31	1.24	0.389567	0.31034	28.57	40.48	30.95	passed
PI4KA	P42356	B	3	3	3	7100000	6100000	10000000					30.6	26.29	43.1	filtered out
PICALM	Q13492-2	C	4	4	4	8300000	120000	120000	0.01	0.01	-6.64386	-6.64386	97.19	1.41	1.41	filtered out
PIGK	Q92643	A	1	1	2	5300000	5500000	7300000	1.02	1.37	0.0285692	0.454176	29.28	30.39	40.33	filtered out
PIP	P12273	B	6	6	7	18000000	85000	85000	0.08	0.08	-3.64386	-3.64386	99.06	0.47	0.47	passed
PIP4K2C	Q8TBX8	C	1	1	1	300000	120000	120000	0.41	0.41	-1.2863	-1.2863	55.56	22.22	22.22	filtered out
PISD	Q9UG56-2	A	15	15	36	120000000	140000000	160000000	1.19	1.42	0.250962	0.505891	28.57	33.33	38.1	passed
PISD	Q9UG56-2	B	15	15	41	74000000	94000000	110000000	1.26	1.46	0.333424	0.545968	26.62	33.81	39.57	passed
PISD	Q9UG56-2	C	15	15	40	88000000	120000000	130000000	1.37	1.44	0.454176	0.526069	26.04	35.5	38.46	passed
PITPNB	P48739, P48739-2	A	10	10	19	27000000	18000000	29000000	0.82	0.98	-0.286304	-0.0291463	36.49	24.32	39.19	passed
PITPNB	P48739, P48739-2	B	14	14	28	31000000	25000000	29000000	0.88	1	-0.184425	0	36.47	29.41	34.12	passed
PITPNB	P48739, P48739-2	C	12	12	24	38000000	35000000	41000000	1.02	1.04	0.0285692	0.0565835	33.33	30.7	35.96	passed
PKM2	P14618, P14618-2	A	2	2	2	27000000	19000000	22000000	0.7	0.82	-0.514573	-0.286304	39.71	27.94	32.35	filtered out
PKM2	P14618, P14618-2	B	11	11	13	7700000	5800000	9200000	0.86	1.28	-0.217591	0.356144	33.92	25.55	40.53	passed
PKM2	P14618, P14618-2	C	3	3	4	4100000	28000000	4500000	0.8	1	-0.321928	0	11.2	76.5	12.3	filtered out
PKMYT1	Q99640	A	13	13	37	56000000	41000000	41000000	0.66	0.65	-0.599462	-0.621488	40.58	29.71	29.71	passed
PKMYT1	Q99640	B	10	10	16	57000000	34000000	28000000	0.72	0.76	-0.473931	-0.395929	47.9	28.57	23.53	passed
PKMYT1	Q99640	C	9	9	22	55000000	32000000	36000000	0.53	0.52	-0.915936	-0.943416	44.72	26.02	29.27	passed
PLA2G4A	P47712	A	41	41	214	1100000000	890000000	940000000	0.76	0.76	-0.395929	-0.395929	37.54	30.38	32.08	passed
PLA2G4A	P47712	B	45	45	185	470000000	400000000	400000000	0.77	0.83	-0.37707	-0.268817	37.01	31.5	31.5	passed
PLA2G4A	P47712	C	37	37	123	130000000	140000000	220000000	1.03	1.5	0.0426443	0.584963	26.53	28.57	44.9	passed
PLEC	Q15149, Q15149-2, Q15149-3, Q15149-4, Q15149-5, Q15149-6, Q15149-7, Q15149-8, Q15149-9	A	18	18	19	3800000	150000000	160000000		1.32		0.400538	1.21	47.8	50.99	passed
PLEC	Q15149, Q15149-2, Q15149-3, Q15149-4, Q15149-5, Q15149-6, Q15149-7, Q15149-8, Q15149-9	B	19	19	27	4100000	7000000	4400000	1.17	1.13	0.226509	0.176323	26.45	45.16	28.39	passed
PLEC	Q15149, Q15149-2, Q15149-3, Q15149-4, Q15149-5, Q15149-6, Q15149-7, Q15149-8, Q15149-9	C	28	28	40	6600000	7500000	8100000	0.85	1.16	-0.234465	0.214125	29.73	33.78	36.49	passed
PLIN2	Q99541	A	49	49	558	18000000000	15000000000	14000000000	0.8	0.81	-0.321928	-0.304006	38.3	31.91	29.79	passed
PLIN2	Q99541	B	43	43	380	4700000000	4100000000	4000000000	0.9	0.9	-0.152003	-0.152003	36.72	32.03	31.25	passed
PLIN2	Q99541	C	44	44	322	5400000000	4900000000	4600000000	0.91	0.87	-0.136062	-0.200913	36.24	32.89	30.87	passed
PLIN3	O60664, O60664-3	A	2	2	7	250000000	110000000	120000000	0.76	0.93	-0.395929	-0.104697	52.08	22.92	25	passed
PLIN3	O60664, O60664-3	B	1	1	4	220000000	150000000	150000000	0.85	0.92	-0.234465	-0.120294	42.31	28.85	28.85	filtered out
PLIN3	O60664, O60664-3	C	1	1	5	130000000	54000000	50000000	6.51	0.63	2.70266	-0.666576	55.56	23.08	21.37	filtered out
PLIN4	Q96Q06-2	A	59	59	177	750000000	390000000	550000000	0.53	0.78	-0.915936	-0.358454	44.38	23.08	32.54	passed
PLIN4	Q96Q06-2	B	57	57	190	630000000	340000000	520000000	0.56	0.85	-0.836501	-0.234465	42.28	22.82	34.9	passed
PLIN4	Q96Q06-2	C	54	54	190	750000000	380000000	550000000	0.53	0.75	-0.915936	-0.415037	44.64	22.62	32.74	passed
PLIN5	Q00G26	A	6	6	12	22000000	11000000	6900000	0.53	0.27	-0.915936	-1.88897	55.14	27.57	17.29	passed
PLIN5	Q00G26	B	5	5	6	3100000	1300000	990000	0.14	0.26	-2.8365	-1.94342	57.51	24.12	18.37	passed
PLIN5	Q00G26	C	7	7	8	6300000	3700000	1700000	0.46	0.23	-1.12029	-2.12029	53.85	31.62	14.53	passed
PLOD1	Q02809	A	5	5	9	8200000	8900000	6800000	1.3	1.03	0.378512	0.0426443	34.31	37.24	28.45	passed
PLOD1	Q02809	B	6	6	9	1800000	2700000	1100000	1.21	0.84	0.275007	-0.251539	32.14	48.21	19.64	passed
PLOD1	Q02809	C	5	5	6	3700000	6400000	4100000	1.46	1.25	0.545968	0.321928	26.06	45.07	28.87	passed
PLOD2	O00469-2	A	6	6	7	8400000	17000000	7200000	1.35	0.9	0.432959	-0.152003	25.77	52.15	22.09	passed
PLOD2	O00469-2	B	3	3	6	3500000	4800000	2800000	1.43	0.84	0.516015	-0.251539	31.53	43.24	25.23	passed
PLOD2	O00469-2	C	4	4	5	5800000	7100000	4300000	1.37	0.83	0.454176	-0.268817	33.72	41.28	25	passed
PLOD3	O60568	A	4	4	7	9800000	12000000	8100000	1.25	0.83	0.321928	-0.268817	32.78	40.13	27.09	passed
PLOD3	O60568	B	3	3	3	1400000	1800000	2300000	1.35	1.71	0.432959	0.773996	25.45	32.73	41.82	filtered out
PLOD3	O60568	C	4	4	4	120000	1700000	120000	13.65	1	3.77083	0	6.19	87.63	6.19	filtered out
PLXNB2	O15031	A	3	3	3	2700000	3500000	3900000	0.83	1.72	-0.268817	0.782409	26.73	34.65	38.61	filtered out
PLXNB2	O15031	B	4	4	4	100000000	85000	85000					99.83	0.08	0.08	filtered out
PLXNB2	O15031	C	5	5	6	4500000	1300000	2000000	0.18	0.52	-2.47393	-0.943416	57.69	16.67	25.64	passed
PNPLA2	Q96AD5	A	32	32	189	2000000000	2000000000	2300000000	0.96	1.11	-0.0588937	0.15056	31.75	31.75	36.51	passed
PNPLA2	Q96AD5	B	36	36	181	2200000000	1900000000	2400000000	0.84	1.06	-0.251539	0.0840643	33.85	29.23	36.92	passed
PNPLA2	Q96AD5	C	32	32	122	1600000000	1600000000	1800000000	0.95	1.12	-0.0740006	0.163499	32	32	36	passed
PNPLA3	Q9NST1, Q9NST1-2	A	19	19	45	200000000	260000000	310000000	1.27	1.49	0.344828	0.575312	25.97	33.77	40.26	passed
PNPLA3	Q9NST1, Q9NST1-2	B	18	18	41	170000000	230000000	270000000	1.26	1.57	0.333424	0.650765	25.37	34.33	40.3	passed
PNPLA3	Q9NST1, Q9NST1-2	C	16	16	38	100000000	130000000	160000000	1.43	1.62	0.516015	0.695994	25.64	33.33	41.03	passed
PON2	Q15165, Q15165-1, Q15165-3	A	5	5	8	8300000	15000000	12000000	1.77	1.24	0.823749	0.31034	23.51	42.49	33.99	passed
PON2	Q15165, Q15165-1, Q15165-3	B	6	6	10	8800000	8900000	9700000	0.96	0.96	-0.0588937	-0.0588937	32.12	32.48	35.4	passed
PON2	Q15165, Q15165-1, Q15165-3	C	4	4	6	2800000	2300000	3900000	2.85	3.53	1.51096	1.81967	31.11	25.56	43.33	passed
POR	P16435	A	21	21	58	98000000	100000000	89000000	1.08	0.98	0.111031	-0.0291463	34.15	34.84	31.01	passed
POR	P16435	B	24	24	51	48000000	47000000	38000000	0.89	0.88	-0.168123	-0.184425	36.09	35.34	28.57	passed
POR	P16435	C	23	23	52	70000000	61000000	63000000	0.85	1.01	-0.234465	0.0143553	36.08	31.44	32.47	passed
PPIA	P62937	A	7	7	16	17000000	18000000	29000000	0.98	1.73	-0.0291463	0.790772	26.56	28.12	45.31	passed
PPIA	P62937	B	7	7	12	3700000	5100000	6200000	1.43	2.11	0.516015	1.07724	24.67	34	41.33	passed
PPIA	P62937	C	5	5	10	8600000	10000000	13000000	1.35	1.7	0.432959	0.765535	27.22	31.65	41.14	passed
PPIB	P23284	A	14	14	59	330000000	370000000	320000000	1.12	0.98	0.163499	-0.0291463	32.35	36.27	31.37	passed
PPIB	P23284	B	11	11	39	120000000	100000000	94000000	0.88	0.81	-0.184425	-0.304006	38.22	31.85	29.94	passed
PPIB	P23284	C	11	11	34	130000000	110000000	130000000	0.79	0.89	-0.340075	-0.168123	35.14	29.73	35.14	passed
PPIF	P30405	C	1	1	2	4200000	3800000	3100000	0.9	0.73	-0.152003	-0.454032	37.84	34.23	27.93	filtered out
PPP1CA	P62136	B	1	1	3	7400000	5200000	6700000	0.7	0.91	-0.514573	-0.136062	38.34	26.94	34.72	filtered out
PPP1CA	P62136	C	1	1	2	9100000	6300000	9000000	0.7	0.99	-0.514573	-0.0144996	37.3	25.82	36.89	filtered out
PPP1CB	P62140	A	2	2	3	38000000	39000000	52000000					29.46	30.23	40.31	filtered out
PPP1CC	P36873, P36873-2	A	9	9	19	34000000	19000000	29000000	0.56	0.81	-0.836501	-0.304006	41.46	23.17	35.37	passed
PPP1CC	P36873, P36873-2	B	9	9	23	39000000	19000000	25000000	0.52	0.63	-0.943416	-0.666576	46.99	22.89	30.12	passed
PPP1CC	P36873, P36873-2	C	5	5	12	29000000	15000000	16000000	0.54	0.6	-0.888969	-0.736966	48.33	25	26.67	passed
PPP1R15B	Q5SWA1	A	15	15	46	180000000	56000000	51000000	0.52	0.69	-0.943416	-0.535332	62.72	19.51	17.77	passed
PPP1R15B	Q5SWA1	B	20	20	39	95000000	50000000	60000000	0.53	0.64	-0.915936	-0.643856	46.34	24.39	29.27	passed
PPP1R15B	Q5SWA1	C	10	10	19	89000000	52000000	52000000	0.56	0.62	-0.836501	-0.68966	46.11	26.94	26.94	passed
PPP2R1A	P30153	C	3	3	5	26000000	23000000	25000000	0.87	0.98	-0.200913	-0.0291463	35.14	31.08	33.78	passed
PPPDE1	Q9BSY9	A	5	5	10	190000000	110000000	87000000	0.58	0.57	-0.785875	-0.810966	49.1	28.42	22.48	passed
PPPDE1	Q9BSY9	B	4	4	7	250000000	160000000	110000000	0.65	0.51	-0.621488	-0.971431	48.08	30.77	21.15	passed
PPPDE1	Q9BSY9	C	3	3	6	190000000	140000000	120000000	0.84	0.7	-0.251539	-0.514573	42.22	31.11	26.67	passed
PRDX1	Q06830	A	11	11	26	120000000	92000000	120000000	0.77	0.98	-0.37707	-0.0291463	36.14	27.71	36.14	passed
PRDX1	Q06830	B	12	12	31	72000000	56000000	59000000	0.75	0.87	-0.415037	-0.200913	38.5	29.95	31.55	passed
PRDX1	Q06830	C	13	13	32	47000000	45000000	52000000	0.81	0.99	-0.304006	-0.0144996	32.64	31.25	36.11	passed
PRDX2	P32119	B	1	1	1	8500000	2500000	7400000	0.3	0.87	-1.73697	-0.200913	46.2	13.59	40.22	filtered out
PRDX3	P30048	A	2	2	2	5600000	4600000	8600000	0.81	1.55	-0.304006	0.632268	29.79	24.47	45.74	filtered out
PRDX3	P30048	B	3	3	6	2600000	1700000	3000000	0.67	1.17	-0.577767	0.226509	35.62	23.29	41.1	passed
PRDX3	P30048	C	4	4	6	1500000	120000	120000	0.09	0.09	-3.47393	-3.47393	86.21	6.9	6.9	passed
PRDX4	Q13162	A	10	10	33	99000000	90000000	84000000	1.05	0.88	0.0703893	-0.184425	36.26	32.97	30.77	passed
PRDX4	Q13162	B	8	8	15	33000000	29000000	24000000	0.89	0.57	-0.168123	-0.810966	38.37	33.72	27.91	passed
PRDX4	Q13162	C	8	8	16	51000000	41000000	45000000	0.74	0.98	-0.434403	-0.0291463	37.23	29.93	32.85	passed
PRDX6	P30041	B	3	3	5	5800000	5600000	5100000	0.6	0.84	-0.736966	-0.251539	35.15	33.94	30.91	passed
PRKCD	Q05655	C	4	4	5	120000	1600000	120000	12.6	1	3.65535	0	6.52	86.96	6.52	passed
PRKCSH	P14314	A	13	13	31	44000000	52000000	58000000	1.11	1.13	0.15056	0.176323	28.57	33.77	37.66	passed
PRKCSH	P14314	B	12	12	19	12000000	8300000	11000000	0.87	0.9	-0.200913	-0.152003	38.34	26.52	35.14	passed
PRKCSH	P14314	C	8	8	16	28000000	22000000	29000000	0.89	1.21	-0.168123	0.275007	35.44	27.85	36.71	passed
PRKDC	P78527	A	41	41	68	19000000	15000000	22000000	0.78	1.15	-0.358454	0.201634	33.93	26.79	39.29	passed
PRKDC	P78527	B	51	51	84	26000000	24000000	30000000	0.73	0.98	-0.454032	-0.0291463	32.5	30	37.5	passed
PRKDC	P78527	C	42	42	77	42000000	40000000	46000000	0.75	1.06	-0.415037	0.0840643	32.81	31.25	35.94	passed
PRPF19	Q9UMS4	C	4	4	4	3600000	4900000	4300000	1.12	1.17	0.163499	0.226509	28.12	38.28	33.59	filtered out
PRPF6	O94906	C	2	2	2	500000	120000	120000	0.25	0.25	-2	-2	67.57	16.22	16.22	filtered out
PRR11	Q96HE9	A	10	10	23	43000000	76000000	93000000	1.67	2.11	0.739848	1.07724	20.28	35.85	43.87	passed
PRR11	Q96HE9	B	14	14	29	31000000	36000000	49000000	1.25	1.81	0.321928	0.85599	26.72	31.03	42.24	passed
PRR11	Q96HE9	C	14	14	32	29000000	39000000	56000000	1.29	1.84	0.367371	0.879706	23.39	31.45	45.16	passed
PSAP	P07602, P07602-2, P07602-3	A	4	4	8	3700000	2100000	1900000	0.53	0.53	-0.915936	-0.915936	48.05	27.27	24.68	passed
PSAP	P07602, P07602-2, P07602-3	B	1	1	1	12000000	3300000	4300000	0.28	0.36	-1.8365	-1.47393	61.22	16.84	21.94	filtered out
PSAPL1	Q6NUJ1	B	2	2	4	2400000	85000	85000	0.04	0.04	-4.64386	-4.64386	93.39	3.31	3.31	filtered out
PSIP1	O75475	C	3	3	5	6000000	4800000	6500000	0.79	1.07	-0.340075	0.0976108	34.68	27.75	37.57	passed
PSMA2	P25787	A	1	1	2	6300000	3700000	7000000	0.59	1.1	-0.761213	0.137504	37.06	21.76	41.18	filtered out
PSMA5	P28066	A	1	1	2	18000000	15000000	18000000	0.84	1	-0.251539	0	35.29	29.41	35.29	filtered out
PSMA5	P28066	B	3	3	3	7000000	2700000	6900000	0.39	1	-1.35845	0	42.17	16.27	41.57	filtered out
PSMA5	P28066	C	3	3	5	6000000	3600000	7200000	0.61	1.2	-0.713119	0.263034	35.71	21.43	42.86	passed
PSMA6	P60900	C	2	2	2	3500000	2000000	2600000	0.57	0.75	-0.810966	-0.415037	43.21	24.69	32.1	filtered out
PSMB5	P28074	A	1	1	1	7500000	3100000	5400000	0.42	0.73	-1.25154	-0.454032	46.88	19.38	33.75	filtered out
PSMB5	P28074	B	1	1	1	1400000	85000	85000	0.06	0.06	-4.05889	-4.05889	89.17	5.41	5.41	filtered out
PSMB6	P28072	A	1	1	1	8000000	8300000	7100000	1.04	0.88	0.0565835	-0.184425	34.19	35.47	30.34	filtered out
PSMB6	P28072	B	2	2	3	1400000	85000	85000	0.06	0.06	-4.05889	-4.05889	89.17	5.41	5.41	filtered out
PSMC6	P62333	C	2	2	2	120000	4300000	120000	34.09	1	5.09128	0	2.64	94.71	2.64	filtered out
PSMD12	O00232	B	2	2	2	85000	1800000	85000	21.74	1	4.44228	0	4.31	91.37	4.31	filtered out
PSMD2	Q13200	C	1	1	2	2400000	1500000	2000000	0.61	0.84	-0.713119	-0.251539	40.68	25.42	33.9	filtered out
PTBP1	P26599, P26599-2	A	7	7	12	33000000	19000000	58000000	0.62	1.73	-0.68966	0.790772	30	17.27	52.73	passed
PTBP1	P26599, P26599-2	B	2	2	3	11000000	8300000	11000000	0.73	0.96	-0.454032	-0.0588937	36.3	27.39	36.3	filtered out
PTBP1	P26599, P26599-2	C	8	8	14	17000000	8400000	20000000	0.45	1.25	-1.152	0.321928	37.44	18.5	44.05	passed
PTGES	O14684	B	1	1	2	3500000	6900000	3600000	2	1.03	1	0.0426443	25	49.29	25.71	filtered out
PTGES3	Q15185	B	2	2	2	3700000	4600000	4500000	1.07	1.26	0.0976108	0.333424	28.91	35.94	35.16	filtered out
PTPLAD1	Q9P035	B	2	2	3	28000000	38000000	38000000	1.39	1.39	0.475085	0.475085	26.92	36.54	36.54	filtered out
PTPLB	Q6Y1H2	A	1	1	1	2100000	2200000	2000000	1.02	0.96	0.0285692	-0.0588937	33.33	34.92	31.75	filtered out
PTPN1	P18031	A	6	6	7	5000000	5200000	35000000	1.29	13.07	0.367371	3.70819	11.06	11.5	77.43	passed
PTPN1	P18031	C	4	4	6	5100000	4700000	5300000	0.93	1.03	-0.104697	0.0426443	33.77	31.13	35.1	passed
QSOX2	Q6ZRP7	B	3	3	3	1900000	2600000	1900000	1.35	1	0.432959	0	29.69	40.62	29.69	filtered out
RAB10	P61026	A	13	13	38	150000000	130000000	140000000	0.87	0.97	-0.200913	-0.0439433	35.71	30.95	33.33	passed
RAB10	P61026	B	14	14	39	220000000	190000000	210000000	0.85	0.98	-0.234465	-0.0291463	35.48	30.65	33.87	passed
RAB10	P61026	C	9	9	27	97000000	67000000	82000000	0.91	0.97	-0.136062	-0.0439433	39.43	27.24	33.33	passed
RAB11A	P62491	A	2	2	2	4800000	4600000	7300000	0.96	1.52	-0.0588937	0.604071	28.74	27.54	43.71	filtered out
RAB11B	Q15907	A	12	12	28	1200000000	1100000000	1200000000	0.92	0.93	-0.120294	-0.104697	34.29	31.43	34.29	passed
RAB11B	Q15907	B	9	9	26	440000000	420000000	430000000	0.92	0.94	-0.120294	-0.0892673	34.11	32.56	33.33	passed
RAB11B	Q15907	C	8	8	24	410000000	400000000	400000000	0.95	0.96	-0.0740006	-0.0588937	33.88	33.06	33.06	passed
RAB12	Q6IQ22	A	9	9	17	31000000	24000000	32000000	0.75	1.03	-0.415037	0.0426443	35.63	27.59	36.78	passed
RAB12	Q6IQ22	B	7	7	18	23000000	17000000	21000000	0.75	0.93	-0.415037	-0.104697	37.7	27.87	34.43	passed
RAB12	Q6IQ22	C	6	6	9	27000000	24000000	30000000	0.87	1.07	-0.200913	0.0976108	33.33	29.63	37.04	passed
RAB13	P51153	B	3	3	7	3900000	1700000	5700000	0.74	1.04	-0.434403	0.0565835	34.51	15.04	50.44	passed
RAB14	P61106	A	21	22	84	510000000	380000000	440000000	0.74	0.84	-0.434403	-0.251539	38.35	28.57	33.08	passed
RAB14	P61106	B	21	23	87	930000000	800000000	870000000	0.76	0.81	-0.395929	-0.304006	35.77	30.77	33.46	passed
RAB14	P61106	C	21	23	89	780000000	690000000	710000000	0.87	0.86	-0.200913	-0.217591	35.78	31.65	32.57	passed
RAB18	Q9NP72	A	17	17	119	2400000000	1500000000	1900000000	0.61	0.8	-0.713119	-0.321928	41.38	25.86	32.76	passed
RAB18	Q9NP72	B	20	20	81	1400000000	950000000	1100000000	0.69	0.81	-0.535332	-0.304006	40.58	27.54	31.88	passed
RAB18	Q9NP72	C	17	17	61	970000000	750000000	730000000	0.78	0.75	-0.358454	-0.415037	39.59	30.61	29.8	passed
RAB1A	P62820	A	20	22	127	3900000000	3700000000	4000000000	0.92	1.02	-0.120294	0.0285692	33.62	31.9	34.48	passed
RAB1A	P62820	B	16	16	82	1800000000	1900000000	2000000000	0.98	1.04	-0.0291463	0.0565835	31.58	33.33	35.09	passed
RAB1A	P62820	C	19	19	78	2100000000	1900000000	2000000000	0.94	1	-0.0892673	0	35	31.67	33.33	passed
RAB1B	Q9H0U4	A	8	8	42	390000000	370000000	390000000	0.93	1.02	-0.104697	0.0285692	33.91	32.17	33.91	passed
RAB1B	Q9H0U4	B	7	7	28	430000000	390000000	460000000	0.97	1.02	-0.0439433	0.0285692	33.59	30.47	35.94	passed
RAB1B	Q9H0U4	C	7	7	32	270000000	280000000	270000000	0.94	1.11	-0.0892673	0.15056	32.93	34.15	32.93	passed
RAB20	Q9NX57	A	7	7	15	9900000	18000000	13000000	1.4	0.87	0.485427	-0.200913	24.21	44.01	31.78	passed
RAB20	Q9NX57	B	4	4	5	5100000	6700000	5800000	1.41	1.12	0.495695	0.163499	28.98	38.07	32.95	passed
RAB20	Q9NX57	C	6	6	10	3700000	5200000	3400000	1.19	1	0.250962	0	30.08	42.28	27.64	passed
RAB21	Q9UL25	A	11	11	28	160000000	150000000	170000000	0.94	1.06	-0.0892673	0.0840643	33.33	31.25	35.42	passed
RAB21	Q9UL25	B	13	13	31	98000000	88000000	98000000	0.92	1.01	-0.120294	0.0143553	34.51	30.99	34.51	passed
RAB21	Q9UL25	C	9	9	22	94000000	85000000	83000000	0.89	0.87	-0.168123	-0.200913	35.88	32.44	31.68	passed
RAB22A	Q9UL26	A	1	1	1	8100000	6500000	8700000	0.81	1.07	-0.304006	0.0976108	34.76	27.9	37.34	filtered out
RAB24	Q969Q5	A	4	4	5	11000000	8200000	12000000	0.73	1.03	-0.454032	0.0426443	35.26	26.28	38.46	passed
RAB24	Q969Q5	C	2	2	4	3900000	2500000	4400000	0.67	1.25	-0.577767	0.321928	36.11	23.15	40.74	filtered out
RAB27A	P51159	A	5	5	16	110000000	140000000	160000000	1.21	1.41	0.275007	0.495695	26.83	34.15	39.02	passed
RAB27A	P51159	B	5	5	10	48000000	71000000	66000000	1.54	1.38	0.62293	0.464668	25.95	38.38	35.68	passed
RAB27A	P51159	C	6	6	12	98000000	130000000	110000000	1.29	1.33	0.367371	0.411426	28.99	38.46	32.54	passed
RAB27B	O00194	A	11	11	30	220000000	220000000	200000000	0.82	0.77	-0.286304	-0.37707	34.38	34.38	31.25	passed
RAB27B	O00194	B	9	9	23	97000000	92000000	95000000	0.65	0.83	-0.621488	-0.268817	34.15	32.39	33.45	passed
RAB27B	O00194	C	3	3	6	33000000	31000000	19000000	0.93	0.53	-0.104697	-0.915936	39.76	37.35	22.89	passed
RAB2A	P61019	A	18	18	78	970000000	790000000	920000000	0.82	0.93	-0.286304	-0.104697	36.19	29.48	34.33	passed
RAB2A	P61019	B	18	18	62	510000000	470000000	500000000	0.9	0.94	-0.152003	-0.0892673	34.46	31.76	33.78	passed
RAB2A	P61019	C	15	15	60	560000000	520000000	550000000	0.92	0.97	-0.120294	-0.0439433	34.36	31.9	33.74	passed
RAB2B	Q8WUD1	A	3	3	6	9800000	11000000	9300000	0.78	0.78	-0.358454	-0.358454	32.56	36.54	30.9	passed
RAB2B	Q8WUD1	B	3	3	6	3600000	390000	990000	0.07	0.11	-3.8365	-3.18442	72.29	7.83	19.88	passed
RAB2B	Q8WUD1	C	2	2	5	4300000	3500000	4800000	0.95	1.37	-0.0740006	0.454176	34.13	27.78	38.1	passed
RAB30	Q15771	A	6	6	19	51000000	52000000	59000000	1	0.97	0	-0.0439433	31.48	32.1	36.42	passed
RAB30	Q15771	B	9	9	35	32000000	55000000	37000000	1.23	1.33	0.298658	0.411426	25.81	44.35	29.84	passed
RAB30	Q15771	C	10	10	27	39000000	40000000	44000000	1.08	1.06	0.111031	0.0840643	31.71	32.52	35.77	passed
RAB31	Q13636	A	10	10	29	270000000	260000000	290000000	0.97	1.06	-0.0439433	0.0840643	32.93	31.71	35.37	passed
RAB31	Q13636	B	12	12	25	130000000	140000000	150000000	1.13	1.12	0.176323	0.163499	30.95	33.33	35.71	passed
RAB31	Q13636	C	9	9	22	100000000	130000000	100000000	1.15	0.97	0.201634	-0.0439433	30.3	39.39	30.3	passed
RAB32	Q13637	A	11	11	31	95000000	77000000	74000000	0.8	0.79	-0.321928	-0.340075	38.62	31.3	30.08	passed
RAB32	Q13637	B	10	10	20	70000000	53000000	43000000	0.74	0.63	-0.434403	-0.666576	42.17	31.93	25.9	passed
RAB32	Q13637	C	8	8	16	52000000	51000000	33000000	0.95	0.64	-0.0740006	-0.643856	38.24	37.5	24.26	passed
RAB33B	Q9H082	A	3	4	14	70000000	52000000	64000000	0.58	1.16	-0.785875	0.214125	37.63	27.96	34.41	passed
RAB33B	Q9H082	B	2	2	2	1100000	5100000	4700000		1.83		0.871844	10.09	46.79	43.12	filtered out
RAB33B	Q9H082	C	2	3	11	45000000	38000000	40000000	0.7	1	-0.514573	0	36.59	30.89	32.52	passed
RAB34	Q9BZG1, Q9BZG1-2	A	7	7	20	190000000	130000000	170000000	0.7	0.83	-0.514573	-0.268817	38.78	26.53	34.69	passed
RAB34	Q9BZG1, Q9BZG1-2	B	11	11	28	150000000	100000000	100000000	0.68	0.72	-0.556393	-0.473931	42.86	28.57	28.57	passed
RAB34	Q9BZG1, Q9BZG1-2	C	9	9	27	130000000	95000000	89000000	0.67	0.63	-0.577767	-0.666576	41.4	30.25	28.34	passed
RAB35	Q15286	A	12	12	31	38000000	40000000	41000000	0.93	1.2	-0.104697	0.263034	31.93	33.61	34.45	passed
RAB35	Q15286	B	9	9	18	43000000	38000000	46000000	0.77	1.01	-0.37707	0.0143553	33.86	29.92	36.22	passed
RAB35	Q15286	C	6	6	11	29000000	30000000	29000000	0.92	0.84	-0.120294	-0.251539	32.95	34.09	32.95	passed
RAB3A	P20336	B	1	1	1	590000	85000	85000	0.14	0.14	-2.8365	-2.8365	77.63	11.18	11.18	filtered out
RAB3A	P20336	C	3	4	6	6200000	4200000	6000000					37.8	25.61	36.59	filtered out
RAB3D	O95716	A	6	6	17	180000000	120000000	170000000	0.64	0.95	-0.643856	-0.0740006	38.3	25.53	36.17	passed
RAB3D	O95716	B	8	8	22	110000000	84000000	97000000	0.74	0.89	-0.434403	-0.168123	37.8	28.87	33.33	passed
RAB3D	O95716	C	5	6	21	93000000	75000000	84000000	0.83	0.93	-0.268817	-0.104697	36.9	29.76	33.33	passed
RAB42	Q8N4Z0	A	3	3	3	8500000	2500000	2500000		0.3		-1.73697	62.96	18.52	18.52	filtered out
RAB43	Q86YS6	A	7	7	16	24000000	19000000	21000000	0.84	0.89	-0.251539	-0.168123	37.5	29.69	32.81	passed
RAB43	Q86YS6	B	6	6	10	14000000	12000000	11000000	0.81	0.77	-0.304006	-0.37707	37.84	32.43	29.73	passed
RAB43	Q86YS6	C	8	8	13	13000000	11000000	9400000	0.86	0.83	-0.217591	-0.268817	38.92	32.93	28.14	passed
RAB4A	P20338	A	10	10	18	65000000	32000000	25000000	0.49	0.36	-1.02915	-1.47393	53.28	26.23	20.49	passed
RAB4A	P20338	B	12	12	27	45000000	22000000	18000000	0.47	0.35	-1.08927	-1.51457	52.94	25.88	21.18	passed
RAB4A	P20338	C	12	12	32	62000000	31000000	19000000	0.48	0.36	-1.05889	-1.47393	55.36	27.68	16.96	passed
RAB4B	P61018, P61018-2	B	2	2	3	2800000	85000	1500000	0.03	0.54	-5.05889	-0.888969	63.85	1.94	34.21	filtered out
RAB4B	P61018, P61018-2	C	3	3	5	6000000	8200000	3600000	1.38	0.6	0.464668	-0.736966	33.71	46.07	20.22	passed
RAB5A	P20339	A	10	10	41	270000000	260000000	330000000	0.98	1.13	-0.0291463	0.176323	31.4	30.23	38.37	passed
RAB5A	P20339	B	8	8	36	290000000	280000000	300000000	1.04	1.18	0.0565835	0.238787	33.33	32.18	34.48	passed
RAB5A	P20339	C	9	9	35	120000000	110000000	120000000	0.96	0.99	-0.0588937	-0.0144996	34.29	31.43	34.29	passed
RAB5B	P61020	A	7	7	26	130000000	56000000	58000000	0.93	0.97	-0.104697	-0.0439433	53.28	22.95	23.77	passed
RAB5B	P61020	B	7	7	26	76000000	71000000	72000000	0.95	1.09	-0.0740006	0.124328	34.7	32.42	32.88	passed
RAB5B	P61020	C	7	7	21	43000000	41000000	38000000	0.97	0.92	-0.0439433	-0.120294	35.25	33.61	31.15	passed
RAB5C	P51148	A	14	14	67	480000000	460000000	460000000	0.96	1.02	-0.0588937	0.0285692	34.29	32.86	32.86	passed
RAB5C	P51148	B	14	14	65	490000000	460000000	490000000	0.93	0.99	-0.104697	-0.0144996	34.03	31.94	34.03	passed
RAB5C	P51148	C	13	13	53	410000000	410000000	620000000	0.98	0.94	-0.0291463	-0.0892673	28.47	28.47	43.06	passed
RAB6A	P20340, P20340-2	A	1	1	1	33000000	29000000	19000000	0.87	0.58	-0.200913	-0.785875	40.74	35.8	23.46	filtered out
RAB6A	P20340, P20340-2	B	2	2	5	17000000	9700000	12000000	0.99	1.15	-0.0144996	0.201634	43.93	25.06	31.01	passed
RAB6A	P20340, P20340-2	C	1	1	2	19000000	33000000	30000000	1.73	1.56	0.790772	0.641546	23.17	40.24	36.59	filtered out
RAB7A	P51149	A	23	23	163	3000000000	2500000000	2900000000	0.88	1.01	-0.184425	0.0143553	35.71	29.76	34.52	passed
RAB7A	P51149	B	24	24	120	1800000000	1600000000	1800000000	0.9	1	-0.152003	0	34.62	30.77	34.62	passed
RAB7A	P51149	C	26	26	100	1500000000	1400000000	1300000000	0.91	0.92	-0.136062	-0.120294	35.71	33.33	30.95	passed
RAB7L1	O14966	A	7	7	19	66000000	46000000	51000000	0.68	0.78	-0.556393	-0.358454	40.49	28.22	31.29	passed
RAB7L1	O14966	B	8	8	18	29000000	18000000	28000000	0.66	0.95	-0.599462	-0.0740006	38.67	24	37.33	passed
RAB7L1	O14966	C	6	6	12	31000000	25000000	31000000	0.74	0.76	-0.434403	-0.395929	35.63	28.74	35.63	passed
RAB8A	P61006	A	11	11	23	210000000	160000000	190000000	0.85	1.01	-0.234465	0.0143553	37.5	28.57	33.93	passed
RAB8A	P61006	B	9	9	25	120000000	110000000	130000000	0.94	1.03	-0.0892673	0.0426443	33.33	30.56	36.11	passed
RAB8A	P61006	C	7	7	22	87000000	74000000	81000000	0.87	0.95	-0.200913	-0.0740006	35.95	30.58	33.47	passed
RAB9A	P51151	A	20	20	76	690000000	730000000	760000000	1	1.1	0	0.137504	31.65	33.49	34.86	passed
RAB9A	P51151	B	22	22	60	290000000	310000000	300000000	1.09	1.04	0.124328	0.0565835	32.22	34.44	33.33	passed
RAB9A	P51151	C	21	21	68	300000000	370000000	340000000	1.17	1.04	0.226509	0.0565835	29.7	36.63	33.66	passed
RABIF	P47224	A	1	1	3	28000000	24000000	16000000	0.87	0.58	-0.200913	-0.785875	41.18	35.29	23.53	filtered out
RABL3	Q5HYI8	A	1	1	1	7400000	4600000	4500000	0.62	0.62	-0.68966	-0.68966	44.85	27.88	27.27	filtered out
RAC1	P63000, P63000-2	A	3	3	6	14000000	19000000	41000000	0.84	1.8	-0.251539	0.847997	18.92	25.68	55.41	passed
RAC1	P63000, P63000-2	B	6	6	14	16000000	12000000	21000000	0.63	1.25	-0.666576	0.321928	32.65	24.49	42.86	passed
RAC1	P63000, P63000-2	C	5	5	11	33000000	22000000	28000000	0.66	0.79	-0.599462	-0.340075	39.76	26.51	33.73	passed
RAD50	Q92878, Q92878-2, Q92878-3	C	4	4	4	1100000	120000	120000	0.11	0.11	-3.18442	-3.18442	82.09	8.96	8.96	filtered out
RAE1	P78406	C	3	3	4	1800000	120000	2600000	0.07	1.42	-3.8365	0.505891	39.82	2.65	57.52	filtered out
RALA	P11233	A	7	7	10	13000000	13000000	23000000	1.32	2.08	0.400538	1.05658	26.53	26.53	46.94	passed
RALA	P11233	B	4	4	13	14000000	18000000	27000000	1.22	1.76	0.286881	0.815575	23.73	30.51	45.76	passed
RALA	P11233	C	7	7	14	12000000	9300000	13000000	0.83	1.2	-0.268817	0.263034	34.99	27.11	37.9	passed
RALB	P11234	B	1	1	1	2200000	2200000	5500000	0.99	2.49	-0.0144996	1.31615	22.22	22.22	55.56	filtered out
RALB	P11234	C	2	2	4	6600000	5300000	5800000	1.06	1.19	0.0840643	0.250962	37.29	29.94	32.77	filtered out
RAN	P62826	A	7	7	11	51000000	29000000	41000000	0.86	1.15	-0.217591	0.201634	42.15	23.97	33.88	passed
RAN	P62826	B	8	8	14	11000000	11000000	14000000	1.01	1	0.0143553	0	30.56	30.56	38.89	passed
RAN	P62826	C	6	6	13	23000000	22000000	29000000	0.97	1.25	-0.0439433	0.321928	31.08	29.73	39.19	passed
RANBP2	P49792	A	3	3	4	2300000	2100000	3400000	0.92	1.51	-0.120294	0.594549	29.49	26.92	43.59	filtered out
RANBP2	P49792	B	13	13	14	6300000	770000	1100000	1.23	1.86	0.298658	0.895303	77.11	9.42	13.46	passed
RANBP2	P49792	C	13	13	16	2100000	12000000	2800000	1	1.17	0	0.226509	12.43	71.01	16.57	passed
RANGAP1	P46060	B	3	3	3	2000000	1400000	1300000	0.7	0.94	-0.514573	-0.0892673	42.55	29.79	27.66	filtered out
RANGAP1	P46060	C	2	2	3	2400000	1200000	2500000	0.22	0.32	-2.18442	-1.64386	39.34	19.67	40.98	filtered out
RAP1B	P61224	A	13	13	59	400000000	420000000	480000000	1.02	1.14	0.0285692	0.189034	30.77	32.31	36.92	passed
RAP1B	P61224	B	17	17	63	360000000	350000000	430000000	1.05	1.16	0.0703893	0.214125	31.58	30.7	37.72	passed
RAP1B	P61224	C	17	17	48	220000000	230000000	200000000	0.93	0.91	-0.104697	-0.136062	33.85	35.38	30.77	passed
RARS	P54136	B	4	4	6	2600000	2400000	2500000	0.95	1.01	-0.0740006	0.0143553	34.67	32	33.33	passed
RARS	P54136	C	4	4	5	1400000	10000000	10000000					6.54	46.73	46.73	filtered out
RASEF	Q8IZ41	A	2	2	2	20000000	23000000	19000000	0.59	0.49	-0.761213	-1.02915	32.26	37.1	30.65	filtered out
RASEF	Q8IZ41	B	2	2	4	13000000	7400000	8800000	0.56	0.66	-0.836501	-0.599462	44.52	25.34	30.14	filtered out
RASEF	Q8IZ41	C	1	1	2	19000000	12000000	10000000	0.64	0.54	-0.643856	-0.888969	46.34	29.27	24.39	filtered out
RBBP4	Q09028, Q09028-3	A	8	8	10	4500000	2900000	17000000	1	3.29	0	1.71809	18.44	11.89	69.67	passed
RBBP4	Q09028, Q09028-3	B	4	4	5	11000000	3200000	6300000	0.29	0.59	-1.78588	-0.761213	53.66	15.61	30.73	passed
RBBP4	Q09028, Q09028-3	C	11	11	18	14000000	7800000	19000000	0.45	1.39	-1.152	0.475085	34.31	19.12	46.57	passed
RBBP7	Q16576	A	2	2	2	1200000	1500000	4700000	1.18	3.8	0.238787	1.926	16.22	20.27	63.51	filtered out
RBBP7	Q16576	B	4	4	4	8300000	2600000	4900000	0.36	0.59	-1.47393	-0.761213	52.53	16.46	31.01	filtered out
RBBP7	Q16576	C	3	3	3	19000000	8800000	25000000	0.44	1.33	-1.18442	0.411426	35.98	16.67	47.35	filtered out
RBM14	Q96PK6	A	3	3	3	2400000	2300000	4400000	0.99	1.85	-0.0144996	0.887525	26.37	25.27	48.35	filtered out
RBM14	Q96PK6	C	4	4	6	4900000	1200000	4000000	0.14	0.79	-2.8365	-0.340075	48.51	11.88	39.6	passed
RBM3	P98179	B	1	1	1	85000	1100000	85000	13.26	1	3.72901	0	6.69	86.61	6.69	filtered out
RBM8A	Q9Y5S9, Q9Y5S9-2	C	2	2	3	6900000	1400000	5100000	0.2	0.74	-2.32193	-0.434403	51.49	10.45	38.06	filtered out
RBMX	P38159	C	5	5	7	22000000	9200000	17000000	0.34	0.81	-1.55639	-0.304006	45.64	19.09	35.27	passed
RCC1	P18754, P18754-2	A	6	6	7	7700000	6700000	13000000	1.12	2.35	0.163499	1.23266	28.1	24.45	47.45	passed
RCC1	P18754, P18754-2	B	4	4	5	2400000	3500000	2900000	4.53	4.42	2.17951	2.14405	27.27	39.77	32.95	passed
RCC1	P18754, P18754-2	C	11	11	19	14000000	15000000	26000000	1.34	2.08	0.422233	1.05658	25.45	27.27	47.27	passed
RCN1	Q15293	A	14	14	26	61000000	67000000	63000000	1.14	1.11	0.189034	0.15056	31.94	35.08	32.98	passed
RCN1	Q15293	B	9	9	24	26000000	32000000	26000000	1.25	0.98	0.321928	-0.0291463	30.95	38.1	30.95	passed
RCN1	Q15293	C	7	7	16	30000000	27000000	30000000	0.93	1.02	-0.104697	0.0285692	34.48	31.03	34.48	passed
RCN2	Q14257	B	1	1	1	2900000	2800000	2700000	0.98	0.92	-0.0291463	-0.120294	34.52	33.33	32.14	filtered out
RDH10	Q8IZV5	A	24	24	141	2000000000	1200000000	880000000	0.56	0.45	-0.836501	-1.152	49.02	29.41	21.57	passed
RDH10	Q8IZV5	B	24	24	150	3100000000	2000000000	1700000000	0.52	0.46	-0.943416	-1.12029	45.59	29.41	25	passed
RDH10	Q8IZV5	C	23	23	106	2100000000	1200000000	980000000	0.54	0.42	-0.888969	-1.25154	49.07	28.04	22.9	passed
RDH11	Q8TC12	A	11	11	17	31000000	29000000	34000000	0.9	1.06	-0.152003	0.0840643	32.98	30.85	36.17	passed
RDH11	Q8TC12	B	9	9	24	26000000	21000000	23000000	0.85	0.88	-0.234465	-0.184425	37.14	30	32.86	passed
RDH11	Q8TC12	C	8	8	17	17000000	16000000	17000000	1.02	1	0.0285692	0	34	32	34	passed
RDH14	Q9HBH5	A	7	7	18	45000000	35000000	34000000	0.76	0.77	-0.395929	-0.37707	39.47	30.7	29.82	passed
RDH14	Q9HBH5	B	6	6	14	19000000	18000000	17000000	0.98	0.92	-0.0291463	-0.120294	35.19	33.33	31.48	passed
RDH14	Q9HBH5	C	7	7	18	22000000	18000000	22000000	0.79	0.91	-0.340075	-0.136062	35.48	29.03	35.48	passed
RECQL	P46063	C	7	7	10	4700000	5100000	5900000	1.08	1.12	0.111031	0.163499	29.94	32.48	37.58	passed
REEP4	Q9H6H4, Q9H6H4-2	B	1	1	2	2200000	2100000	2500000	0.96	1.17	-0.0588937	0.226509	32.35	30.88	36.76	filtered out
REEP5	Q00765	A	2	2	4	42000000	44000000	42000000	1.04	1	0.0565835	0	32.81	34.38	32.81	filtered out
REEP5	Q00765	B	1	1	4	10000000	9100000	9400000	0.9	0.92	-0.152003	-0.120294	35.09	31.93	32.98	filtered out
REEP5	Q00765	C	1	1	1	7300000	7600000	8300000	1.04	1.14	0.0565835	0.189034	31.47	32.76	35.78	filtered out
REEP6	Q96HR9	A	1	1	2	8600000	8500000	6500000	0.99	0.76	-0.0144996	-0.395929	36.44	36.02	27.54	filtered out
RFX1	P22670	C	3	3	3	640000	120000	120000	0.19	0.19	-2.39593	-2.39593	72.73	13.64	13.64	filtered out
RHOA	P61586	A	9	9	18	120000000	110000000	130000000	0.94	1.18	-0.0892673	0.238787	33.33	30.56	36.11	passed
RHOA	P61586	B	12	12	30	55000000	55000000	58000000	0.92	0.94	-0.120294	-0.0892673	32.74	32.74	34.52	passed
RHOA	P61586	C	10	10	33	79000000	66000000	65000000	0.81	0.8	-0.304006	-0.321928	37.62	31.43	30.95	passed
RHOB	P62745	A	3	3	4	31000000	32000000	35000000	0.91	1.11	-0.136062	0.15056	31.63	32.65	35.71	filtered out
RHOBTB3	O94955	B	1	1	2	140000000	85000	85000	0.01	0.01	-6.64386	-6.64386	99.88	0.06	0.06	filtered out
RHOC	P08134	B	3	3	3	6000000	8400000	6300000	1.41	1.06	0.495695	0.0840643	28.99	40.58	30.43	filtered out
RHOC	P08134	C	1	1	2	9500000	7000000	8500000	0.74	0.89	-0.434403	-0.168123	38	28	34	filtered out
RHOG	P84095	A	9	9	21	49000000	61000000	62000000	1.13	1.43	0.176323	0.516015	28.49	35.47	36.05	passed
RHOG	P84095	B	8	8	20	50000000	49000000	59000000	1.03	1.29	0.0426443	0.367371	31.65	31.01	37.34	passed
RHOG	P84095	C	10	10	23	62000000	66000000	66000000	1.06	1.09	0.0840643	0.124328	31.96	34.02	34.02	passed
RPL10	P27635	A	4	4	10	37000000	31000000	37000000	1	1.09	0	0.124328	35.24	29.52	35.24	passed
RPL10	P27635	B	4	4	11	26000000	24000000	27000000	0.94	1.12	-0.0892673	0.163499	33.77	31.17	35.06	passed
RPL10	P27635	C	6	6	15	34000000	33000000	42000000	0.97	1.13	-0.0439433	0.176323	31.19	30.28	38.53	passed
RPL10A	P62906	A	8	8	26	28000000	29000000	32000000	0.93	1.11	-0.104697	0.15056	31.46	32.58	35.96	passed
RPL10A	P62906	B	7	7	18	24000000	22000000	27000000	0.97	1.16	-0.0439433	0.214125	32.88	30.14	36.99	passed
RPL10A	P62906	C	7	7	14	28000000	33000000	36000000	1.04	1.17	0.0565835	0.226509	28.87	34.02	37.11	passed
RPL11	P62913, P62913-2	A	4	4	8	40000000	42000000	46000000	1.13	1.21	0.176323	0.275007	31.25	32.81	35.94	passed
RPL11	P62913, P62913-2	B	6	6	10	19000000	21000000	26000000	1.07	1.31	0.0976108	0.389567	28.79	31.82	39.39	passed
RPL11	P62913, P62913-2	C	4	4	10	23000000	26000000	34000000	1.05	1.3	0.0703893	0.378512	27.71	31.33	40.96	passed
RPL12	P30050	A	6	6	12	64000000	77000000	71000000	1.09	1.13	0.124328	0.176323	30.19	36.32	33.49	passed
RPL12	P30050	B	5	5	10	25000000	26000000	28000000	0.98	1.2	-0.0291463	0.263034	31.65	32.91	35.44	passed
RPL12	P30050	C	6	6	13	49000000	48000000	51000000	0.97	1.02	-0.0439433	0.0285692	33.11	32.43	34.46	passed
RPL13	P26373	A	3	3	9	58000000	61000000	68000000	1.02	1.14	0.0285692	0.189034	31.02	32.62	36.36	passed
RPL13	P26373	B	5	5	19	17000000	17000000	19000000	1.06	1.1	0.0840643	0.137504	32.08	32.08	35.85	passed
RPL13	P26373	C	4	4	12	27000000	31000000	34000000	1.01	1.16	0.0143553	0.214125	29.35	33.7	36.96	passed
RPL13A	P40429	A	3	3	6	11000000	10000000	14000000	0.9	1.34	-0.152003	0.422233	31.43	28.57	40	passed
RPL13A	P40429	B	3	3	6	8000000	8000000	7900000	1	0.98	0	-0.0291463	33.47	33.47	33.05	passed
RPL13A	P40429	C	2	2	5	120000	3500000	120000	28.09	1	4.81198	0	3.21	93.58	3.21	passed
RPL14	P50914	A	3	3	8	38000000	41000000	45000000	1.1	1.19	0.137504	0.250962	30.65	33.06	36.29	passed
RPL14	P50914	B	3	3	9	16000000	16000000	18000000	0.88	1.07	-0.184425	0.0976108	32	32	36	passed
RPL14	P50914	C	3	3	7	16000000	18000000	18000000	1.12	1.15	0.163499	0.201634	30.77	34.62	34.62	passed
RPL15	P61313	A	6	6	14	42000000	44000000	79000000	1.07	1.53	0.0976108	0.613532	25.45	26.67	47.88	passed
RPL15	P61313	B	4	4	8	10000000	20000000	13000000	1.09	1.23	0.124328	0.298658	23.26	46.51	30.23	passed
RPL15	P61313	C	4	4	8	13000000	19000000	19000000	1.55	1.52	0.632268	0.604071	25.49	37.25	37.25	passed
RPL17	P18621	A	4	4	14	37000000	39000000	48000000	0.98	1.21	-0.0291463	0.275007	29.84	31.45	38.71	passed
RPL17	P18621	B	6	6	12	31000000	30000000	34000000	1.01	1.02	0.0143553	0.0285692	32.63	31.58	35.79	passed
RPL17	P18621	C	7	7	11	49000000	48000000	53000000	1.03	1.14	0.0426443	0.189034	32.67	32	35.33	passed
RPL18	Q07020	A	6	6	12	59000000	61000000	61000000	0.96	0.95	-0.0588937	-0.0740006	32.6	33.7	33.7	passed
RPL18	Q07020	B	6	6	14	29000000	27000000	31000000	0.92	1.07	-0.120294	0.0976108	33.33	31.03	35.63	passed
RPL18	Q07020	C	6	6	12	53000000	50000000	60000000	0.97	1.25	-0.0439433	0.321928	32.52	30.67	36.81	passed
RPL18A	Q02543	A	6	6	13	25000000	24000000	28000000	1.03	1.19	0.0426443	0.250962	32.47	31.17	36.36	passed
RPL18A	Q02543	B	3	3	5	16000000	10000000	11000000	0.94	0.97	-0.0892673	-0.0439433	43.24	27.03	29.73	passed
RPL18A	Q02543	C	5	5	12	26000000	24000000	26000000	0.9	1.03	-0.152003	0.0426443	34.21	31.58	34.21	passed
RPL19	P84098	A	4	4	9	27000000	27000000	32000000	1.02	1.22	0.0285692	0.286881	31.4	31.4	37.21	passed
RPL19	P84098	B	4	4	5	13000000	9900000	12000000	0.84	0.95	-0.251539	-0.0740006	37.25	28.37	34.38	passed
RPL19	P84098	C	3	3	7	22000000	24000000	24000000	1.28	1.14	0.356144	0.189034	31.43	34.29	34.29	passed
RPL21	P46778	A	3	3	12	41000000	43000000	46000000	1.17	1.28	0.226509	0.356144	31.54	33.08	35.38	passed
RPL21	P46778	B	3	3	6	30000000	28000000	31000000	0.85	1.01	-0.234465	0.0143553	33.71	31.46	34.83	passed
RPL21	P46778	C	5	5	18	32000000	30000000	34000000	1.02	1.16	0.0285692	0.214125	33.33	31.25	35.42	passed
RPL22	P35268	A	2	2	5	72000000	76000000	84000000	1.06	1.17	0.0840643	0.226509	31.03	32.76	36.21	passed
RPL22	P35268	B	4	4	7	19000000	20000000	23000000	1.01	1.2	0.0143553	0.263034	30.65	32.26	37.1	passed
RPL22	P35268	C	5	5	9	19000000	20000000	25000000	1.02	1.48	0.0285692	0.565597	29.69	31.25	39.06	passed
RPL23	P62829	A	6	6	12	26000000	28000000	33000000	1.07	1.28	0.0976108	0.356144	29.89	32.18	37.93	passed
RPL23	P62829	B	5	5	12	15000000	13000000	15000000	1.06	1.09	0.0840643	0.124328	34.88	30.23	34.88	passed
RPL23	P62829	C	5	5	9	28000000	34000000	35000000	1.16	1.21	0.214125	0.275007	28.87	35.05	36.08	passed
RPL23A	P62750	A	4	4	8	51000000	51000000	55000000	0.97	1.1	-0.0439433	0.137504	32.48	32.48	35.03	passed
RPL23A	P62750	B	3	3	9	10000000	13000000	14000000	1	0.91	0	-0.136062	27.03	35.14	37.84	passed
RPL23A	P62750	C	4	4	9	38000000	38000000	39000000	0.99	1.02	-0.0144996	0.0285692	33.04	33.04	33.91	passed
RPL24	P83731	A	4	4	10	30000000	31000000	27000000	0.93	1.27	-0.104697	0.344828	34.09	35.23	30.68	passed
RPL24	P83731	B	5	5	11	13000000	13000000	14000000	0.79	1.05	-0.340075	0.0703893	32.5	32.5	35	passed
RPL24	P83731	C	3	3	11	24000000	22000000	29000000	0.84	1.15	-0.251539	0.201634	32	29.33	38.67	passed
RPL26	P61254	A	4	4	5	19000000	26000000	29000000	1.37	1.53	0.454176	0.613532	25.68	35.14	39.19	passed
RPL26	P61254	C	4	4	5	4700000	3900000	5900000	0.81	1.35	-0.304006	0.432959	32.41	26.9	40.69	passed
RPL27	P61353	A	2	2	5	50000000	48000000	56000000	0.94	1.12	-0.0892673	0.163499	32.47	31.17	36.36	passed
RPL27	P61353	B	4	4	10	12000000	11000000	12000000	0.95	1.03	-0.0740006	0.0426443	34.29	31.43	34.29	passed
RPL27	P61353	C	4	4	9	26000000	24000000	31000000	0.92	1.1	-0.120294	0.137504	32.1	29.63	38.27	passed
RPL27A	P46776	A	5	5	7	45000000	49000000	160000000	1.08	2.64	0.111031	1.40054	17.72	19.29	62.99	passed
RPL27A	P46776	B	5	5	9	17000000	16000000	24000000	1	1.12	0	0.163499	29.82	28.07	42.11	passed
RPL27A	P46776	C	4	4	8	28000000	24000000	28000000	0.88	0.99	-0.184425	-0.0144996	35	30	35	passed
RPL28	P46779	A	3	3	5	11000000	5800000	8400000	0.91	1.25	-0.136062	0.321928	43.65	23.02	33.33	passed
RPL28	P46779	B	1	1	2	11000000	12000000	14000000	1.06	1.26	0.0840643	0.333424	29.73	32.43	37.84	filtered out
RPL28	P46779	C	3	3	3	2900000	4200000	5100000	1.24	1.36	0.31034	0.443607	23.77	34.43	41.8	filtered out
RPL29	P47914	A	1	1	3	70000000	70000000	76000000	1	1.09	0	0.124328	32.41	32.41	35.19	filtered out
RPL29	P47914	B	1	1	4	31000000	29000000	32000000	0.93	1.03	-0.104697	0.0426443	33.7	31.52	34.78	filtered out
RPL29	P47914	C	2	2	3	59000000	52000000	63000000	0.88	1.07	-0.184425	0.0976108	33.91	29.89	36.21	filtered out
RPL3	P39023	A	12	12	23	45000000	50000000	56000000	1.03	1.2	0.0426443	0.263034	29.8	33.11	37.09	passed
RPL3	P39023	B	12	12	36	31000000	29000000	34000000	1.13	1.07	0.176323	0.0976108	32.98	30.85	36.17	passed
RPL3	P39023	C	16	16	41	42000000	36000000	45000000	0.99	1.1	-0.0144996	0.137504	34.15	29.27	36.59	passed
RPL30	P62888	A	6	6	10	69000000	66000000	78000000	1.03	1.16	0.0426443	0.214125	32.39	30.99	36.62	passed
RPL30	P62888	B	2	2	4	33000000	31000000	35000000	0.91	1.08	-0.136062	0.111031	33.33	31.31	35.35	filtered out
RPL30	P62888	C	6	6	14	48000000	48000000	57000000	0.98	1.34	-0.0291463	0.422233	31.37	31.37	37.25	passed
RPL31	P62899	A	3	3	5	89000000	84000000	95000000	1	1.11	0	0.15056	33.21	31.34	35.45	passed
RPL31	P62899	B	3	3	6	26000000	26000000	30000000	1.15	1.17	0.201634	0.226509	31.71	31.71	36.59	passed
RPL31	P62899	C	4	4	9	44000000	43000000	51000000	1.25	1.37	0.321928	0.454176	31.88	31.16	36.96	passed
RPL32	P62910	A	2	2	4	16000000	18000000	19000000	1.15	1.21	0.201634	0.275007	30.19	33.96	35.85	filtered out
RPL32	P62910	B	2	2	5	9800000	9900000	8800000	1.12	1.03	0.163499	0.0426443	34.39	34.74	30.88	passed
RPL32	P62910	C	2	2	3	3000000	2500000	3800000	0.81	1.36	-0.304006	0.443607	32.26	26.88	40.86	filtered out
RPL34	P49207	A	3	3	6	16000000	15000000	16000000	0.99	1.03	-0.0144996	0.0426443	34.04	31.91	34.04	passed
RPL34	P49207	B	3	3	3	5200000	4400000	10000000	0.8		-0.321928		26.53	22.45	51.02	filtered out
RPL34	P49207	C	2	2	3	17000000	12000000	15000000	0.91	1.05	-0.136062	0.0703893	38.64	27.27	34.09	filtered out
RPL35	P42766	A	1	1	3	32000000	27000000	32000000	0.85	1.01	-0.234465	0.0143553	35.16	29.67	35.16	filtered out
RPL35	P42766	C	1	1	4	20000000	20000000	27000000	0.97	1.33	-0.0439433	0.411426	29.85	29.85	40.3	filtered out
RPL35A	P18077	A	2	2	4	51000000	40000000	45000000	0.78	0.88	-0.358454	-0.184425	37.5	29.41	33.09	filtered out
RPL35A	P18077	B	2	2	4	8700000	6000000	12000000	0.49	1.27	-1.02915	0.344828	32.58	22.47	44.94	filtered out
RPL35A	P18077	C	3	3	10	12000000	19000000	14000000	0.99	1.11	-0.0144996	0.15056	26.67	42.22	31.11	passed
RPL36	Q9Y3U8	A	2	2	5	14000000	14000000	16000000	0.99	1.12	-0.0144996	0.163499	31.82	31.82	36.36	passed
RPL36	Q9Y3U8	C	1	1	3	120000	4200000	5200000	33.37	41.98	5.06048	5.39163	1.26	44.12	54.62	filtered out
RPL36A	P83881	A	3	3	5	16000000	19000000	19000000	1.13	1.12	0.176323	0.163499	29.63	35.19	35.19	passed
RPL36A	P83881	B	4	4	6	6900000	6500000	6300000	0.95	0.97	-0.0740006	-0.0439433	35.03	32.99	31.98	passed
RPL36A	P83881	C	4	4	6	10000000	10000000	9400000	1.03	1	0.0426443	0	34.01	34.01	31.97	passed
RPL37A	P61513	A	2	2	5	13000000	13000000	15000000	0.97	1.11	-0.0439433	0.15056	31.71	31.71	36.59	passed
RPL37A	P61513	B	2	2	4	11000000	13000000	15000000	1.2	1.33	0.263034	0.411426	28.21	33.33	38.46	filtered out
RPL37A	P61513	C	3	3	5	25000000	28000000	23000000	0.94	0.9	-0.0892673	-0.152003	32.89	36.84	30.26	passed
RPL38	P63173	A	2	2	3	24000000	20000000	27000000	0.86	1.12	-0.217591	0.163499	33.8	28.17	38.03	filtered out
RPL38	P63173	B	2	2	3	36000000	21000000	24000000	0.58	0.66	-0.785875	-0.599462	44.44	25.93	29.63	filtered out
RPL4	P36578	A	5	5	10	12000000	10000000	14000000	0.88	1.11	-0.184425	0.15056	33.33	27.78	38.89	passed
RPL4	P36578	B	7	7	19	11000000	11000000	14000000	0.95	1.12	-0.0740006	0.163499	30.56	30.56	38.89	passed
RPL4	P36578	C	8	8	18	22000000	21000000	24000000	0.99	1.07	-0.0144996	0.0976108	32.84	31.34	35.82	passed
RPL5	P46777	A	6	6	10	14000000	12000000	16000000	0.89	1.23	-0.168123	0.298658	33.33	28.57	38.1	passed
RPL5	P46777	B	5	5	7	6700000	32000000	6500000	1.55	0.93	0.632268	-0.104697	14.82	70.8	14.38	passed
RPL5	P46777	C	5	5	7	6600000	4900000	6300000	0.87	0.95	-0.200913	-0.0740006	37.08	27.53	35.39	passed
RPL6	Q02878	A	9	9	24	65000000	61000000	65000000	0.89	0.94	-0.168123	-0.0892673	34.03	31.94	34.03	passed
RPL6	Q02878	B	10	10	20	15000000	14000000	14000000	0.89	1.05	-0.168123	0.0703893	34.88	32.56	32.56	passed
RPL6	Q02878	C	9	9	19	17000000	17000000	18000000	0.98	1.02	-0.0291463	0.0285692	32.69	32.69	34.62	passed
RPL7	P18124	A	8	8	15	48000000	68000000	65000000	1.02	1.37	0.0285692	0.454176	26.52	37.57	35.91	passed
RPL7	P18124	B	6	6	11	14000000	15000000	15000000	0.94	1.1	-0.0892673	0.137504	31.82	34.09	34.09	passed
RPL7	P18124	C	6	6	11	29000000	26000000	29000000	1.01	1.09	0.0143553	0.124328	34.52	30.95	34.52	passed
RPL7A	P62424	A	9	9	19	67000000	62000000	73000000	0.91	1.12	-0.136062	0.163499	33.17	30.69	36.14	passed
RPL7A	P62424	B	7	7	9	17000000	10000000	15000000	0.69	1.03	-0.535332	0.0426443	40.48	23.81	35.71	passed
RPL7A	P62424	C	5	5	16	34000000	32000000	36000000	0.89	1.06	-0.168123	0.0840643	33.33	31.37	35.29	passed
RPL8	P62917	A	5	5	14	41000000	44000000	47000000	1.1	1.21	0.137504	0.275007	31.06	33.33	35.61	passed
RPL8	P62917	B	7	7	17	8600000	9800000	9500000	1.26	1.14	0.333424	0.189034	30.82	35.13	34.05	passed
RPL8	P62917	C	11	11	26	18000000	16000000	18000000	0.97	1	-0.0439433	0	34.62	30.77	34.62	passed
RPL9	P32969	A	6	6	18	100000000	95000000	120000000	1.04	1.17	0.0565835	0.226509	31.75	30.16	38.1	passed
RPL9	P32969	B	6	6	25	70000000	70000000	79000000	0.98	1.08	-0.0291463	0.111031	31.96	31.96	36.07	passed
RPL9	P32969	C	8	8	25	83000000	85000000	94000000	0.97	1.1	-0.0439433	0.137504	31.68	32.44	35.88	passed
RPLP0	P05388	A	6	6	10	100000000	98000000	110000000	0.99	1.16	-0.0144996	0.214125	32.47	31.82	35.71	passed
RPLP0	P05388	B	5	5	13	37000000	35000000	47000000	0.94	1.21	-0.0892673	0.275007	31.09	29.41	39.5	passed
RPLP0	P05388	C	7	7	13	64000000	65000000	79000000	0.88	1.19	-0.184425	0.250962	30.77	31.25	37.98	passed
RPLP1	P05386	A	2	2	4	110000000	120000000	130000000	1.05	1.03	0.0703893	0.0426443	30.56	33.33	36.11	filtered out
RPLP1	P05386	B	2	2	4	73000000	64000000	73000000	0.89	1.02	-0.168123	0.0285692	34.76	30.48	34.76	filtered out
RPLP1	P05386	C	2	2	6	72000000	63000000	57000000	0.9	0.84	-0.152003	-0.251539	37.5	32.81	29.69	passed
RPLP2	P05387	A	8	8	17	79000000	70000000	91000000	0.92	1.1	-0.120294	0.137504	32.92	29.17	37.92	passed
RPLP2	P05387	B	7	7	19	57000000	48000000	59000000	1.02	1.08	0.0285692	0.111031	34.76	29.27	35.98	passed
RPLP2	P05387	C	6	6	17	41000000	43000000	62000000	0.93	1.13	-0.104697	0.176323	28.08	29.45	42.47	passed
RPN1	P04843	A	23	23	43	90000000	100000000	89000000	1.17	1	0.226509	0	32.26	35.84	31.9	passed
RPN1	P04843	B	16	16	30	30000000	25000000	25000000	0.79	0.81	-0.340075	-0.304006	37.5	31.25	31.25	passed
RPN1	P04843	C	23	23	44	74000000	55000000	68000000	0.85	0.94	-0.234465	-0.0892673	37.56	27.92	34.52	passed
RPN2	P04844	A	12	12	24	40000000	43000000	43000000	1.1	1.05	0.137504	0.0703893	31.75	34.13	34.13	passed
RPN2	P04844	B	9	9	23	15000000	13000000	15000000	0.7	1	-0.514573	0	34.88	30.23	34.88	passed
RPN2	P04844	C	8	8	19	23000000	14000000	21000000	0.62	0.98	-0.68966	-0.0291463	39.66	24.14	36.21	passed
RPS10	P46783	A	3	3	8	53000000	36000000	43000000	0.9	1.22	-0.152003	0.286881	40.15	27.27	32.58	passed
RPS10	P46783	B	2	2	4	24000000	24000000	28000000	1.01	1.16	0.0143553	0.214125	31.58	31.58	36.84	filtered out
RPS10	P46783	C	3	3	6	4100000	5000000	3800000	1.34	0.98	0.422233	-0.0291463	31.78	38.76	29.46	passed
RPS11	P62280	A	4	4	6	10000000	10000000	6300000	0.89	1.2	-0.168123	0.263034	38.02	38.02	23.95	passed
RPS11	P62280	B	4	4	5	3300000	5400000	6300000	1.86	1.79	0.895303	0.83996	22	36	42	passed
RPS11	P62280	C	6	6	8	11000000	12000000	15000000	1.04	1.27	0.0565835	0.344828	28.95	31.58	39.47	passed
RPS12	P25398	A	5	5	11	25000000	32000000	35000000	1.09	1.26	0.124328	0.333424	27.17	34.78	38.04	passed
RPS12	P25398	B	4	4	4	1600000	900000	1700000	0.55	1.02	-0.862496	0.0285692	38.1	21.43	40.48	filtered out
RPS12	P25398	C	4	4	4	3200000	1700000	3500000	0.52	1.08	-0.943416	0.111031	38.1	20.24	41.67	filtered out
RPS13	P62277	A	2	2	2	17000000	21000000	20000000	1.19	1.13	0.250962	0.176323	29.31	36.21	34.48	filtered out
RPS13	P62277	C	2	2	3	6500000	5700000	7700000	0.87	1.19	-0.200913	0.250962	32.66	28.64	38.69	filtered out
RPS14	P62263	B	3	3	5	4200000	4100000	6000000	0.93	1.28	-0.104697	0.356144	29.37	28.67	41.96	passed
RPS14	P62263	C	5	5	7	13000000	13000000	21000000	1.07	1.63	0.0976108	0.704872	27.66	27.66	44.68	passed
RPS15A	P62244	A	3	3	6	13000000	31000000	22000000	1.06	1.21	0.0840643	0.275007	19.7	46.97	33.33	passed
RPS15A	P62244	B	3	3	4	7400000	7300000	6700000	0.98	0.92	-0.0291463	-0.120294	34.58	34.11	31.31	filtered out
RPS15A	P62244	C	4	4	9	17000000	15000000	26000000	0.81	1.04	-0.304006	0.0565835	29.31	25.86	44.83	passed
RPS16	P62249	A	3	3	5	50000000	91000000	71000000	1.09	1.43	0.124328	0.516015	23.58	42.92	33.49	passed
RPS16	P62249	B	2	2	6	13000000	12000000	14000000	0.97	1.11	-0.0439433	0.15056	33.33	30.77	35.9	passed
RPS16	P62249	C	4	4	5	29000000	33000000	32000000	1.14	1.18	0.189034	0.238787	30.85	35.11	34.04	passed
RPS17	P08708	A	2	2	7	37000000	40000000	44000000	0.97	1.17	-0.0439433	0.226509	30.58	33.06	36.36	passed
RPS17	P08708	B	3	3	8	5300000	3900000	7300000	0.21	1.39	-2.25154	0.475085	32.12	23.64	44.24	passed
RPS18	P62269	A	3	3	4	11000000	10000000	13000000	0.84	1.14	-0.251539	0.189034	32.35	29.41	38.24	filtered out
RPS18	P62269	B	1	1	1	2500000	2400000	3100000	0.97	1.24	-0.0439433	0.31034	31.25	30	38.75	filtered out
RPS19	P39019	A	4	4	12	22000000	30000000	40000000	1.21	1.58	0.275007	0.659925	23.91	32.61	43.48	passed
RPS19	P39019	B	2	2	4	13000000	11000000	15000000	0.9	1.13	-0.152003	0.176323	33.33	28.21	38.46	filtered out
RPS19	P39019	C	6	6	12	17000000	18000000	21000000	0.91	1.08	-0.136062	0.111031	30.36	32.14	37.5	passed
RPS2	P15880	A	5	5	10	15000000	14000000	21000000	1.06	1.54	0.0840643	0.62293	30	28	42	passed
RPS2	P15880	B	4	4	10	9900000	9600000	11000000	0.86	1.19	-0.217591	0.250962	32.46	31.48	36.07	passed
RPS2	P15880	C	5	5	6	8600000	7300000	9800000	5.23	10.41	2.38681	3.3799	33.46	28.4	38.13	passed
RPS20	P60866	A	2	2	4	46000000	41000000	61000000	0.89	1.31	-0.168123	0.389567	31.08	27.7	41.22	filtered out
RPS20	P60866	C	3	3	6	17000000	17000000	19000000	1.02	1.1	0.0285692	0.137504	32.08	32.08	35.85	passed
RPS23	P62266	A	2	2	5	38000000	35000000	39000000	0.93	1.03	-0.104697	0.0426443	33.93	31.25	34.82	passed
RPS23	P62266	B	3	3	7	6300000	6700000	5800000	1.09	0.98	0.124328	-0.0291463	33.51	35.64	30.85	passed
RPS23	P62266	C	4	4	7	11000000	6200000	7000000	0.23	0.25	-2.12029	-2	45.45	25.62	28.93	passed
RPS24	P62847, P62847-2, P62847-3	A	1	1	2	19000000	20000000	15000000	1.05	0.79	0.0703893	-0.340075	35.19	37.04	27.78	filtered out
RPS24	P62847, P62847-2, P62847-3	C	4	4	5	3000000	4000000	3000000	0.46	0.4	-1.12029	-1.32193	30	40	30	passed
RPS25	P62851	A	1	1	2	14000000	9500000	17000000	0.66	1.18	-0.599462	0.238787	34.57	23.46	41.98	filtered out
RPS26	P62854	A	4	4	6	42000000	33000000	40000000	0.78	0.94	-0.358454	-0.0892673	36.52	28.7	34.78	passed
RPS26	P62854	B	2	2	4	11000000	5200000	4900000	1.08	1.01	0.111031	0.0143553	52.13	24.64	23.22	filtered out
RPS26	P62854	C	4	4	5	10000000	6500000	8800000	1.03	1.54	0.0426443	0.62293	39.53	25.69	34.78	passed
RPS27	P42677	A	4	4	9	47000000	46000000	49000000	1.13	1.11	0.176323	0.15056	33.1	32.39	34.51	passed
RPS27	P42677	B	4	4	11	12000000	11000000	11000000	0.79	1.02	-0.340075	0.0285692	35.29	32.35	32.35	passed
RPS27	P42677	C	3	3	15	17000000	15000000	15000000	0.79	0.88	-0.340075	-0.184425	36.17	31.91	31.91	passed
RPS27A	P62979	A	8	8	48	2400000000	2200000000	2400000000	0.92	0.99	-0.120294	-0.0144996	34.29	31.43	34.29	passed
RPS27A	P62979	B	8	8	31	670000000	590000000	600000000	0.92	0.95	-0.120294	-0.0740006	36.02	31.72	32.26	passed
RPS27A	P62979	C	10	10	33	650000000	600000000	560000000	0.84	0.97	-0.251539	-0.0439433	35.91	33.15	30.94	passed
RPS28	P62857	A	3	3	3	9300000	12000000	15000000	1.3	1.58	0.378512	0.659925	25.62	33.06	41.32	filtered out
RPS29	P62273	A	1	1	3	24000000	5900000000	29000000	0.85	1.2	-0.234465	0.263034	0.4	99.11	0.49	filtered out
RPS3	P23396	A	8	8	20	8800000	14000000	18000000	1.25	1.52	0.321928	0.604071	21.57	34.31	44.12	passed
RPS3	P23396	B	7	7	14	12000000	10000000	12000000	1	0.98	0	-0.0291463	35.29	29.41	35.29	passed
RPS3	P23396	C	8	8	12	17000000	16000000	610000000	1.04	1.81	0.0565835	0.85599	2.64	2.49	94.87	passed
RPS3A	P61247	A	8	8	12	10000000	12000000	19000000	0.96	1.56	-0.0588937	0.641546	24.39	29.27	46.34	passed
RPS3A	P61247	B	5	5	7	4200000	5000000	4700000	1.17	1.11	0.226509	0.15056	30.22	35.97	33.81	passed
RPS3A	P61247	C	6	6	10	18000000	18000000	23000000	1.09	1.3	0.124328	0.378512	30.51	30.51	38.98	passed
RPS4X	P62701	A	6	6	9	12000000	13000000	17000000	1.3	1.74	0.378512	0.799087	28.57	30.95	40.48	passed
RPS4X	P62701	B	4	4	9	5400000	4400000	5500000	1.01	1.3	0.0143553	0.378512	35.29	28.76	35.95	passed
RPS4X	P62701	C	7	7	11	17000000	17000000	22000000	1.14	1.44	0.189034	0.526069	30.36	30.36	39.29	passed
RPS5	P46782	A	3	3	5	12000000	14000000	23000000	0.9	1.92	-0.152003	0.941106	24.49	28.57	46.94	passed
RPS5	P46782	B	2	2	2	2800000	85000	3000000	0.03	1.08	-5.05889	0.111031	47.58	1.44	50.98	filtered out
RPS5	P46782	C	2	2	4	24000000	23000000	32000000	0.95	1.34	-0.0740006	0.422233	30.38	29.11	40.51	filtered out
RPS6	P62753	A	8	8	12	24000000	25000000	36000000	1.02	1.21	0.0285692	0.275007	28.24	29.41	42.35	passed
RPS6	P62753	C	6	6	8	13000000	14000000	14000000	1.21	1.08	0.275007	0.111031	31.71	34.15	34.15	passed
RPS7	P62081	A	7	7	17	31000000	23000000	31000000	0.63	1.06	-0.666576	0.0840643	36.47	27.06	36.47	passed
RPS7	P62081	B	6	6	14	18000000	18000000	20000000	1	1.08	0	0.111031	32.14	32.14	35.71	passed
RPS7	P62081	C	6	6	19	19000000	19000000	21000000	0.99	1.09	-0.0144996	0.124328	32.2	32.2	35.59	passed
RPS8	P62241	A	5	5	8	46000000	46000000	57000000	1.06	1.13	0.0840643	0.176323	30.87	30.87	38.26	passed
RPS8	P62241	B	6	6	13	7900000	9700000	9000000	1.62	1.26	0.695994	0.333424	29.7	36.47	33.83	passed
RPS8	P62241	C	7	7	17	24000000	22000000	27000000	0.91	1.16	-0.136062	0.214125	32.88	30.14	36.99	passed
RPS9	P46781	A	3	3	6	30000000	19000000	43000000	1.16	1.44	0.214125	0.526069	32.61	20.65	46.74	passed
RPS9	P46781	B	2	2	4	4600000	5800000	6600000	1.26	1.43	0.333424	0.516015	27.06	34.12	38.82	filtered out
RPS9	P46781	C	2	2	4	14000000	13000000	16000000	0.9	1.14	-0.152003	0.189034	32.56	30.23	37.21	filtered out
RPSA	P08865	A	2	2	3	4800000	5800000	9000000	1.22	1.91	0.286881	0.933573	24.49	29.59	45.92	filtered out
RPSA	P08865	B	4	4	4	4800000	5200000	6700000	1.21	1.64	0.275007	0.713696	28.74	31.14	40.12	filtered out
RRAS	P10301	A	1	1	1	7700000	7200000	7200000	0.93	0.93	-0.104697	-0.104697	34.84	32.58	32.58	filtered out
RRBP1	Q9P2E9, Q9P2E9-2	A	7	7	10	9200000	8300000	8900000	0.91	0.95	-0.136062	-0.0740006	34.85	31.44	33.71	passed
RRBP1	Q9P2E9, Q9P2E9-2	B	12	12	13	1800000	1300000	1000000	1.04	0.75	0.0565835	-0.415037	43.9	31.71	24.39	passed
RRBP1	Q9P2E9, Q9P2E9-2	C	11	11	14	4800000	4100000	5300000	0.89	1.13	-0.168123	0.176323	33.8	28.87	37.32	passed
RSL1D1	O76021	C	1	1	2	4800000	1800000	5700000	0.37	1.2	-1.4344	0.263034	39.02	14.63	46.34	filtered out
RTN3	O95197-3, O95197-5	B	1	1	2	6700000	6900000	6000000	1.02	0.9	0.0285692	-0.152003	34.18	35.2	30.61	filtered out
RTN4	Q9NQC3	A	4	4	17	49000000	41000000	41000000	0.84	0.92	-0.251539	-0.120294	37.4	31.3	31.3	passed
RTN4	Q9NQC3	B	4	4	15	28000000	23000000	37000000	0.82	0.9	-0.286304	-0.152003	31.82	26.14	42.05	passed
RTN4	Q9NQC3	C	4	4	12	60000000	48000000	45000000	0.8	0.71	-0.321928	-0.494109	39.22	31.37	29.41	passed
RUVBL1	Q9Y265	A	1	1	1	7700000	3500000	9300000	0.46	1.21	-1.12029	0.275007	37.56	17.07	45.37	filtered out
RUVBL1	Q9Y265	B	4	4	5	2700000	2800000	2800000	1.01	1.02	0.0143553	0.0285692	32.53	33.73	33.73	passed
RUVBL1	Q9Y265	C	6	6	6	2500000	4500000	4400000	1.18	1.62	0.238787	0.695994	21.93	39.47	38.6	passed
RUVBL2	Q9Y230	A	3	3	6	7600000	7800000	9900000	1.09	1.38	0.124328	0.464668	30.04	30.83	39.13	passed
RUVBL2	Q9Y230	B	4	4	6	300000	2900000	7000000	0.28	2.48	-1.8365	1.31034	2.94	28.43	68.63	passed
RUVBL2	Q9Y230	C	3	3	3	120000	1800000	120000	14.05	1	3.8125	0	5.88	88.24	5.88	filtered out
S100A9	P06702	B	4	4	5	11000000	85000	85000					98.48	0.76	0.76	filtered out
SACM1L	Q9NTJ5	B	1	1	2	1300000	1500000	1400000	1.16	1.06	0.214125	0.0840643	30.95	35.71	33.33	filtered out
SAFB2	Q14151	C	1	1	1	8200000	3900000	7600000	0.47	0.93	-1.08927	-0.104697	41.62	19.8	38.58	filtered out
SAR1A	Q9NR31	A	1	1	1	9100000	63000000	14000000	6.96	1.51	2.79909	0.594549	10.57	73.17	16.26	filtered out
SAR1A	Q9NR31	B	3	3	4	7000000	11000000	11000000	1.48	1.44	0.565597	0.526069	24.14	37.93	37.93	filtered out
SAR1A	Q9NR31	C	4	4	4	9200000	4800000	6600000	0.97	1.29	-0.0439433	0.367371	44.66	23.3	32.04	filtered out
SAR1B	Q9Y6B6	B	1	1	1	6500000	6000000	6700000	0.93	1.03	-0.104697	0.0426443	33.85	31.25	34.9	filtered out
SARS	P49591	C	4	4	4	1200000	1200000	750000	1.02	0.62	0.0285692	-0.68966	38.1	38.1	23.81	filtered out
SCAMP3	O14828, O14828-2	C	1	1	1	6500000	5100000	3500000	0.79	0.54	-0.340075	-0.888969	43.05	33.77	23.18	filtered out
SCARB2	Q14108	B	2	2	4	2200000	2600000	2800000	1.2	1.25	0.263034	0.321928	28.95	34.21	36.84	filtered out
SCCPDH	Q8NBX0	A	18	18	71	530000000	460000000	28000000	0.88	0.07	-0.184425	-3.8365	52.06	45.19	2.75	passed
SCCPDH	Q8NBX0	B	18	18	78	400000000	390000000	68000000	0.97	0.15	-0.0439433	-2.73697	46.62	45.45	7.93	passed
SCCPDH	Q8NBX0	C	18	18	71	220000000	210000000	27000000	0.98	0.13	-0.0291463	-2.94342	48.14	45.95	5.91	passed
SCD	O00767	A	3	3	4	23000000	21000000	21000000	0.92	0.92	-0.120294	-0.120294	35.38	32.31	32.31	filtered out
SCD	O00767	B	1	1	1	2700000	85000	85000	0.03	0.03	-5.05889	-5.05889	94.08	2.96	2.96	filtered out
SCD	O00767	C	2	2	3	14000000	8200000	13000000	0.65	0.92	-0.621488	-0.120294	39.77	23.3	36.93	filtered out
SCP2	P22307	A	6	6	7	11000000	3900000	10000000	0.21	1.16	-2.25154	0.214125	44.18	15.66	40.16	passed
SCP2	P22307	B	3	3	6	4100000	1600000	2700000	0.61	1.12	-0.713119	0.163499	48.81	19.05	32.14	passed
SCP2	P22307	C	7	7	8	5200000	4200000	6600000	0.88	1.19	-0.184425	0.250962	32.5	26.25	41.25	passed
SDF2	Q99470	A	1	1	3	12000000	15000000	13000000	1.17	1.01	0.226509	0.0143553	30	37.5	32.5	filtered out
SDF2	Q99470	C	1	1	3	5200000	2400000	5600000	0.46	1.06	-1.12029	0.0840643	39.39	18.18	42.42	filtered out
SDF2L1	Q9HCN8	A	2	2	5	18000000	23000000	22000000	1.27	1.17	0.344828	0.226509	28.57	36.51	34.92	passed
SDF2L1	Q9HCN8	B	4	4	7	4800000	3100000	2500000	0.64	0.5	-0.643856	-1	46.15	29.81	24.04	passed
SDF2L1	Q9HCN8	C	3	3	5	5700000	5400000	3500000	0.86	0.66	-0.217591	-0.599462	39.04	36.99	23.97	passed
SDR16C5	Q8N3Y7	A	18	18	97	1000000000	1100000000	570000000	1.1	0.56	0.137504	-0.836501	37.45	41.2	21.35	passed
SDR16C5	Q8N3Y7	B	20	20	78	500000000	610000000	400000000	1.29	0.81	0.367371	-0.304006	33.11	40.4	26.49	passed
SDR16C5	Q8N3Y7	C	18	18	57	520000000	740000000	380000000	1.39	0.74	0.475085	-0.434403	31.71	45.12	23.17	passed
SEC11A	P67812	B	1	1	1	6400000	5600000	7500000	0.88	1.17	-0.184425	0.226509	32.82	28.72	38.46	filtered out
SEC11A	P67812	C	1	1	2	8300000	6500000	10000000	0.79	1.24	-0.340075	0.31034	33.47	26.21	40.32	filtered out
SEC22B	O75396	A	7	7	19	37000000	43000000	34000000	1.23	0.98	0.298658	-0.0291463	32.46	37.72	29.82	passed
SEC22B	O75396	B	7	7	18	16000000	14000000	12000000	0.86	0.68	-0.217591	-0.556393	38.1	33.33	28.57	passed
SEC22B	O75396	C	6	6	17	21000000	15000000	17000000	0.67	0.84	-0.577767	-0.251539	39.62	28.3	32.08	passed
SEC61A1	P61619	B	2	2	2	1800000	1100000	4500000	0.62	2.43	-0.68966	1.28096	24.32	14.86	60.81	filtered out
SEC61A1	P61619	C	1	1	3	13000000	14000000	19000000	1.06	1.44	0.0840643	0.526069	28.26	30.43	41.3	filtered out
SEC61B	P60468	A	3	3	10	21000000	23000000	14000000	1.48	1.13	0.565597	0.176323	36.21	39.66	24.14	passed
SEC61B	P60468	C	2	2	3	4200000	3200000	3900000	0.75	0.86	-0.415037	-0.217591	37.17	28.32	34.51	filtered out
SEC63	Q9UGP8	B	4	4	4	1900000	2900000	1700000	1.45	1.1	0.536053	0.137504	29.23	44.62	26.15	filtered out
SEC63	Q9UGP8	C	5	5	6	120000	2500000	120000	19.73	1	4.30232	0	4.38	91.24	4.38	passed
SEL1L	Q9UBV2	A	3	3	4	8000000	7200000	6400000	1.1	0.79	0.137504	-0.340075	37.04	33.33	29.63	filtered out
SELK	Q9Y6D0	A	1	1	2	10000000	9100000	15000000	0.88	1.47	-0.184425	0.555816	29.33	26.69	43.99	filtered out
SELK	Q9Y6D0	B	1	1	1	1900000	3100000	5500000	1.65	2.9	0.722466	1.53605	18.1	29.52	52.38	filtered out
SELS	Q9BQE4	B	1	1	1	630000	85000	85000	0.13	0.13	-2.94342	-2.94342	78.75	10.62	10.62	filtered out
SEPT10	Q9P0V9, Q9P0V9-2, Q9P0V9-3	A	2	2	2	12000000	12000000	3200000	1.7	2.51	0.765535	1.32769	44.12	44.12	11.76	filtered out
SEPT2	Q15019, Q15019-2	A	6	6	10	14000000	12000000	17000000	1.22	1.82	0.286881	0.863938	32.56	27.91	39.53	passed
SEPT2	Q15019, Q15019-2	C	9	9	13	4600000	6800000	8500000	1.45	1.75	0.536053	0.807355	23.12	34.17	42.71	passed
SEPT6	Q14141, Q14141-2, Q14141-4	C	2	2	2	2300000	2800000	3400000	1.2	1.48	0.263034	0.565597	27.06	32.94	40	filtered out
SEPT7	Q16181-2	A	2	2	3	4600000	6900000	9500000	1.5	2.07	0.584963	1.04963	21.9	32.86	45.24	filtered out
SEPT7	Q16181-2	C	6	6	11	5100000	4600000	7500000	0.77	1.35	-0.37707	0.432959	29.65	26.74	43.6	passed
SEPT9	Q9UHD8, Q9UHD8-2, Q9UHD8-5, Q9UHD8-7	A	4	4	5	4600000	4900000	7000000	1.09	1.53	0.124328	0.613532	27.88	29.7	42.42	passed
SEPT9	Q9UHD8, Q9UHD8-2, Q9UHD8-5, Q9UHD8-7	B	4	4	4	1100000	1400000	1900000	1.35	1.8	0.432959	0.847997	25	31.82	43.18	filtered out
SEPT9	Q9UHD8, Q9UHD8-2, Q9UHD8-5, Q9UHD8-7	C	10	10	18	2700000	3700000	5700000	2	1.98	1	0.9855	22.31	30.58	47.11	passed
SERBP1	Q8NC51, Q8NC51-2, Q8NC51-3, Q8NC51-4	A	6	6	6	6000000	7200000	6700000	0.9	1.08	-0.152003	0.111031	30.15	36.18	33.67	passed
SERPINB12	Q96P63	B	7	7	8	5900000	85000	85000	0.01	0.01	-6.64386	-6.64386	97.2	1.4	1.4	passed
SERPINB12	Q96P63	C	3	3	4	9200000	120000	120000	0.01	0.01	-6.64386	-6.64386	97.46	1.27	1.27	filtered out
SERPINB3	P29508	C	6	6	6	4900000	120000	120000	0.03	0.03	-5.05889	-5.05889	95.33	2.33	2.33	passed
SERPINH1	P50454	A	20	20	47	220000000	180000000	120000000	0.77	0.57	-0.37707	-0.810966	42.31	34.62	23.08	passed
SERPINH1	P50454	B	21	21	54	130000000	99000000	74000000	0.7	0.53	-0.514573	-0.915936	42.9	32.67	24.42	passed
SERPINH1	P50454	C	14	14	33	190000000	130000000	130000000	0.66	0.67	-0.599462	-0.577767	42.22	28.89	28.89	passed
SET	Q01105	A	6	6	13	24000000	11000000	7100000	0.62	0.74	-0.68966	-0.434403	57.01	26.13	16.86	passed
SET	Q01105	C	1	1	1	120000	3200000	120000	25.74	1	4.68594	0	3.49	93.02	3.49	filtered out
SFN	P31947	B	1	2	2	2200000	2200000	1400000	0.06	0.06	-4.05889	-4.05889	37.93	37.93	24.14	contaminant
SFPQ	P23246	A	7	7	11	5800000	3900000	18000000	0.6	2.87	-0.736966	1.52105	20.94	14.08	64.98	passed
SFPQ	P23246	C	13	13	20	33000000	8100000	23000000	0.22	0.63	-2.18442	-0.666576	51.48	12.64	35.88	passed
SKP1	P63208	A	4	4	12	17000000	19000000	18000000	1.23	1.19	0.298658	0.250962	31.48	35.19	33.33	passed
SKP1	P63208	B	4	4	9	21000000	23000000	24000000	1.05	1.35	0.0703893	0.432959	30.88	33.82	35.29	passed
SKP1	P63208	C	2	2	4	28000000	34000000	33000000	1.34	1.17	0.422233	0.226509	29.47	35.79	34.74	filtered out
SLC16A1	P53985	A	1	1	2	14000000	13000000	37000000	0.91	2.65	-0.136062	1.40599	21.88	20.31	57.81	filtered out
SLC16A1	P53985	B	1	1	2	5100000	85000	85000	0.02	0.02	-5.64386	-5.64386	96.77	1.61	1.61	filtered out
SLC16A1	P53985	C	4	4	4	4400000	710000	2100000	0.1	0.17	-3.32193	-2.55639	61.03	9.85	29.13	filtered out
SLC16A3	O15427	A	3	3	4	17000000	18000000	25000000	1.05	1.52	0.0703893	0.604071	28.33	30	41.67	filtered out
SLC16A3	O15427	C	3	3	5	21000000	13000000	11000000	0.34	0.62	-1.55639	-0.68966	46.67	28.89	24.44	passed
SLC1A3	P43003	B	1	1	2	1800000	85000	1100000	0.05	0.62	-4.32193	-0.68966	60.3	2.85	36.85	filtered out
SLC1A5	Q15758	A	3	3	3	16000000	94000000	50000000	4.05	2.98	2.01792	1.57531	10	58.75	31.25	filtered out
SLC1A5	Q15758	B	1	1	3	14000000	8800000	13000000	1.1	1.67	0.137504	0.739848	39.11	24.58	36.31	filtered out
SLC1A5	Q15758	C	1	1	1	16000000	10000000	12000000	0.66	0.79	-0.599462	-0.340075	42.11	26.32	31.58	filtered out
SLC25A3	Q00325-2	A	3	3	5	12000000	16000000	19000000	1.16	1.52	0.214125	0.604071	25.53	34.04	40.43	passed
SLC25A3	Q00325-2	B	2	2	3	6500000	6500000	7100000	1.01	1.09	0.0143553	0.124328	32.34	32.34	35.32	filtered out
SLC25A3	Q00325-2	C	5	5	7	12000000	9400000	14000000	0.79	1.17	-0.340075	0.226509	33.9	26.55	39.55	passed
SLC25A4	P12235	A	1	1	2	11000000	6100000	7100000	0.54	0.63	-0.888969	-0.666576	45.45	25.21	29.34	filtered out
SLC25A5	P05141	A	1	1	1	20000000	14000000	32000000	0.7	1.63	-0.514573	0.704872	30.3	21.21	48.48	filtered out
SLC25A5	P05141	C	2	2	4	24000000	14000000	30000000	0.61	1.21	-0.713119	0.275007	35.29	20.59	44.12	filtered out
SLC25A6	P12236	A	3	3	5	11000000	6600000	12000000	0.65	1.15	-0.621488	0.201634	37.16	22.3	40.54	passed
SLC25A6	P12236	B	4	4	9	5700000	5800000	7000000	1.12	1.1	0.163499	0.137504	30.81	31.35	37.84	passed
SLC27A2	O14975	A	8	8	11	11000000	10000000	6000000	0.72	0.54	-0.473931	-0.888969	40.74	37.04	22.22	passed
SLC27A2	O14975	B	6	6	10	14000000	11000000	8800000	0.75	0.63	-0.415037	-0.666576	41.42	32.54	26.04	passed
SLC27A2	O14975	C	6	6	9	8400000	4700000	6000000	0.12	0.11	-3.05889	-3.18442	43.98	24.61	31.41	passed
SLC2A1	P11166	B	2	2	4	9700000	4400000	4800000	0.14	0.15	-2.8365	-2.73697	51.32	23.28	25.4	filtered out
SLC2A1	P11166	C	3	3	4	25000000	14000000	7500000	0.66	0.35	-0.599462	-1.51457	53.76	30.11	16.13	filtered out
SLC2A3	P11169	C	2	2	4	3900000	2100000	3400000	0.53	0.87	-0.915936	-0.200913	41.49	22.34	36.17	filtered out
SLC30A1	Q9Y6M5	C	4	4	7	3200000	120000	1900000	0.06	0.06	-4.05889	-4.05889	61.3	2.3	36.4	passed
SLC30A7	Q8NEW0	B	2	2	2	7000000	5300000	2400000	0.76	0.34	-0.395929	-1.55639	47.62	36.05	16.33	filtered out
SLC38A2	Q96QD8	A	1	1	2	6100000	7000000	7700000	1.14	1.27	0.189034	0.344828	29.33	33.65	37.02	filtered out
SLC38A2	Q96QD8	B	2	2	2	4200000	4700000	2800000	1.12	0.66	0.163499	-0.599462	35.9	40.17	23.93	filtered out
SLC3A2	P08195	A	20	20	49	150000000	130000000	270000000	0.91	1.82	-0.136062	0.863938	27.27	23.64	49.09	passed
SLC3A2	P08195	B	23	23	53	150000000	86000000	150000000	0.53	1.01	-0.915936	0.0143553	38.86	22.28	38.86	passed
SLC3A2	P08195	C	29	29	48	300000000	100000000	140000000	0.37	0.5	-1.4344	-1	55.56	18.52	25.93	passed
SLC43A3	Q8NBI5	C	2	2	2	3100000	120000	120000	0.04	0.04	-4.64386	-4.64386	92.81	3.59	3.59	filtered out
SLC7A5	Q01650	A	4	4	9	15000000	17000000	34000000	1.05	2.03	0.0703893	1.02148	22.73	25.76	51.52	passed
SLC7A5	Q01650	B	3	3	5	49000000	27000000	50000000	0.54	1.01	-0.888969	0.0143553	38.89	21.43	39.68	passed
SLC7A5	Q01650	C	2	2	5	51000000	19000000	24000000	0.08	0.09	-3.64386	-3.47393	54.26	20.21	25.53	passed
SMARCA4	P51532	C	7	7	8	4400000	1100000	6800000	0.25	1.53	-2	0.613532	35.77	8.94	55.28	passed
SMARCA5	O60264	B	8	8	12	1900000	85000	730000	0.07	0.09	-3.8365	-3.47393	69.98	3.13	26.89	passed
SMARCA5	O60264	C	12	12	16	7100000	2900000	11000000	0.31	1.72	-1.68966	0.782409	33.81	13.81	52.38	passed
SMARCE1	Q969G3, Q969G3-2	C	1	1	1	2600000	120000	2100000	0.05	0.81	-4.32193	-0.304006	53.94	2.49	43.57	filtered out
SMC2	O95347, O95347-2	C	6	6	7	4800000	3900000	5800000	0.87	1.57	-0.200913	0.650765	33.1	26.9	40	passed
SMC3	Q9UQE7	B	1	1	1	1100000	85000	85000	0.08	0.08	-3.64386	-3.64386	86.61	6.69	6.69	filtered out
SND1	Q7KZF4	A	12	12	15	14000000	10000000	10000000	0.59	0.87	-0.761213	-0.200913	41.18	29.41	29.41	passed
SND1	Q7KZF4	C	9	9	13	9900000	9200000	9800000	0.87	1.01	-0.200913	0.0143553	34.26	31.83	33.91	passed
SNRNP200	O75643	B	5	5	7	3300000	3000000	2500000	0.89	0.74	-0.168123	-0.434403	37.5	34.09	28.41	passed
SNRNP200	O75643	C	8	8	9	1800000	1200000	2400000	0.6	0.98	-0.736966	-0.0291463	33.33	22.22	44.44	passed
SNRPD3	P62318	A	2	2	5	3000000	1900000	4500000	0.65	1.51	-0.621488	0.594549	31.91	20.21	47.87	passed
SNRPD3	P62318	C	1	1	1	680000	120000	120000	0.18	0.18	-2.47393	-2.47393	73.91	13.04	13.04	filtered out
SOAT1	P35610	A	3	3	4	4900000	6900000	5400000	1.42	1.11	0.505891	0.15056	28.49	40.12	31.4	filtered out
SOAT1	P35610	B	2	2	4	7000000	8000000	14000000	1.3	1.21	0.378512	0.275007	24.14	27.59	48.28	filtered out
SP1	P08047	B	1	1	2	720000	85000	85000	0.12	0.12	-3.05889	-3.05889	80.9	9.55	9.55	filtered out
SPCS3	P61009	A	4	4	7	14000000	15000000	17000000	1.06	1.35	0.0840643	0.432959	30.43	32.61	36.96	passed
SPG20	Q8N0X7	A	2	2	3	12000000	11000000	11000000	0.79	0.91	-0.340075	-0.136062	35.29	32.35	32.35	filtered out
SPG20	Q8N0X7	B	8	8	14	9800000	19000000	12000000	0.98	1.03	-0.0291463	0.0426443	24.02	46.57	29.41	passed
SPG20	Q8N0X7	C	7	7	14	18000000	16000000	21000000	0.86	1.13	-0.217591	0.176323	32.73	29.09	38.18	passed
SPTAN1	Q13813, Q13813-2, Q13813-3	A	4	4	4	1900000	1500000	4100000	0.79	2.15	-0.340075	1.10434	25.33	20	54.67	filtered out
SPTAN1	Q13813, Q13813-2, Q13813-3	B	14	14	18	4600000	2700000	5000000	0.47	0.9	-1.08927	-0.152003	37.4	21.95	40.65	passed
SPTAN1	Q13813, Q13813-2, Q13813-3	C	25	25	30	4200000	3200000	3700000	0.2	0.06	-2.32193	-4.05889	37.84	28.83	33.33	passed
SPTBN1	Q01082	C	10	10	11	5200000	3200000	3500000	0.57	0.69	-0.810966	-0.535332	43.7	26.89	29.41	passed
SPTLC1	O15269	A	5	5	8	8500000	9500000	9000000	0.62	0.71	-0.68966	-0.494109	31.48	35.19	33.33	passed
SPTLC1	O15269	C	1	1	1	6800000	5500000	7600000	0.81	1.11	-0.304006	0.15056	34.17	27.64	38.19	filtered out
SQLE	Q14534	A	22	22	85	250000000	240000000	210000000	0.99	0.9	-0.0144996	-0.152003	35.71	34.29	30	passed
SQLE	Q14534	B	21	21	84	360000000	370000000	350000000	0.98	0.96	-0.0291463	-0.0588937	33.33	34.26	32.41	passed
SQLE	Q14534	C	20	20	72	300000000	310000000	260000000	1.04	0.87	0.0565835	-0.200913	34.48	35.63	29.89	passed
SQSTM1	Q13501, Q13501-2	A	5	5	8	10000000	7500000	6800000	0.82	0.91	-0.286304	-0.136062	41.15	30.86	27.98	passed
SQSTM1	Q13501, Q13501-2	B	8	8	12	3900000	4800000	3400000	1.21	1.13	0.275007	0.176323	32.23	39.67	28.1	passed
SQSTM1	Q13501, Q13501-2	C	4	4	6	3400000	4000000	3700000	1.2	1.03	0.263034	0.0426443	30.63	36.04	33.33	passed
SRP14	P37108	A	2	2	4	14000000	16000000	15000000	1.14	1.09	0.189034	0.124328	31.11	35.56	33.33	filtered out
SRP14	P37108	C	3	3	4	10000000	12000000	11000000	1.01	0.82	0.0143553	-0.286304	30.3	36.36	33.33	filtered out
SRP72	O76094	B	1	1	3	2200000	1600000	2100000	0.76	0.97	-0.395929	-0.0439433	37.29	27.12	35.59	filtered out
SRP9	P49458	A	3	3	5	14000000	12000000	9200000	0.81	0.61	-0.304006	-0.713119	39.77	34.09	26.14	passed
SRPR	P08240	A	6	6	9	6500000	6800000	6100000	2.13	1.77	1.09085	0.823749	33.51	35.05	31.44	passed
SRPR	P08240	B	5	5	5	5400000	5200000	4500000	0.95	0.82	-0.0740006	-0.286304	35.76	34.44	29.8	passed
SRPR	P08240	C	4	4	6	7900000	3400000	3200000	0.8	0.79	-0.321928	-0.340075	54.48	23.45	22.07	passed
SRPRB	Q9Y5M8	A	5	5	14	27000000	33000000	28000000	1.04	0.93	0.0565835	-0.104697	30.68	37.5	31.82	passed
SRPRB	Q9Y5M8	B	6	6	8	11000000	11000000	8800000	0.97	0.85	-0.0439433	-0.234465	35.71	35.71	28.57	passed
SRPRB	Q9Y5M8	C	6	6	11	12000000	9500000	12000000	0.85	1	-0.234465	0	35.82	28.36	35.82	passed
SSBP1	Q04837	A	2	2	4	6700000	5000000	8100000	0.93	1.73	-0.104697	0.790772	33.84	25.25	40.91	filtered out
SSBP1	Q04837	C	1	1	2	4600000	3400000	5500000	0.75	1.2	-0.415037	0.263034	34.07	25.19	40.74	filtered out
SSR1	P43307, P43307-2	A	3	3	12	47000000	42000000	49000000	0.86	0.75	-0.217591	-0.415037	34.06	30.43	35.51	passed
SSR1	P43307, P43307-2	B	4	4	7	13000000	8400000	7500000	0.64	0.56	-0.643856	-0.836501	44.98	29.07	25.95	passed
SSR1	P43307, P43307-2	C	3	3	6	20000000	11000000	12000000	0.57	0.58	-0.810966	-0.785875	46.51	25.58	27.91	passed
SSR3	Q9UNL2	A	1	2	6	23000000	18000000	24000000	1.04	0.77	0.0565835	-0.37707	35.38	27.69	36.92	filtered out
SSR3	Q9UNL2	B	1	1	2	20000000	12000000	6700000	0.58	0.34	-0.785875	-1.55639	51.68	31.01	17.31	filtered out
SSR3	Q9UNL2	C	1	1	3	33000000	25000000	20000000	0.76	0.6	-0.395929	-0.736966	42.31	32.05	25.64	filtered out
SSR4	P51571	A	5	5	16	43000000	36000000	31000000	0.95	0.82	-0.0740006	-0.286304	39.09	32.73	28.18	passed
SSR4	P51571	B	4	4	8	15000000	13000000	12000000	0.76	0.73	-0.395929	-0.454032	37.5	32.5	30	passed
SSR4	P51571	C	4	4	8	17000000	13000000	15000000	0.74	0.83	-0.434403	-0.268817	37.78	28.89	33.33	passed
SSRP1	Q08945	C	2	2	2	3400000	120000	2900000	0.06	0.27	-4.05889	-1.88897	52.96	1.87	45.17	filtered out
STBD1	O95210	A	6	6	10	4700000	7200000	6600000	1.04	1.35	0.0565835	0.432959	25.41	38.92	35.68	passed
STBD1	O95210	B	5	5	7	2000000	3100000	3400000	1.43	1.84	0.516015	0.879706	23.53	36.47	40	passed
STBD1	O95210	C	7	7	9	4000000	5400000	5500000	1.3	1.08	0.378512	0.111031	26.85	36.24	36.91	passed
STOM	P27105	A	6	6	10	16000000	22000000	33000000	1.39	2.14	0.475085	1.09761	22.54	30.99	46.48	passed
STOM	P27105	B	6	6	13	11000000	12000000	19000000	1.21	1.74	0.275007	0.799087	26.19	28.57	45.24	passed
STOM	P27105	C	3	3	9	9900000	9100000	9900000	0.9	1.13	-0.152003	0.176323	34.26	31.49	34.26	passed
STT3A	P46977	B	2	2	5	4000000	8000000	3500000	1.19	0.94	0.250962	-0.0892673	25.81	51.61	22.58	passed
STT3A	P46977	C	3	3	4	2800000	2000000	2200000	0.61	0.81	-0.713119	-0.304006	40	28.57	31.43	filtered out
SUMF2	Q8NBJ7, Q8NBJ7-2, Q8NBJ7-5	B	1	1	1	910000	85000	85000	0.09	0.09	-3.47393	-3.47393	84.26	7.87	7.87	filtered out
SUMO3	P55854	B	1	1	4	6000000	6700000	6300000	6.57	1.03	2.71589	0.0426443	31.58	35.26	33.16	filtered out
SUMO3	P55854	C	1	1	2	19000000	8500000	36000000	0.44	1.89	-1.18442	0.918386	29.92	13.39	56.69	filtered out
SUN1	O94901-5	A	4	4	5	2200000	1400000	4300000	0.65	1.61	-0.621488	0.687061	27.85	17.72	54.43	passed
SUN1	O94901-5	B	4	4	7	5000000	2300000	4400000	0.45	0.79	-1.152	-0.340075	42.74	19.66	37.61	passed
SUN1	O94901-5	C	8	8	15	3500000	2100000	3300000	0.51	0.76	-0.971431	-0.395929	39.33	23.6	37.08	passed
SUPT16H	Q9Y5B9	B	3	3	3	1600000	85000	85000	0.05	0.05	-4.32193	-4.32193	90.4	4.8	4.8	filtered out
SUPT16H	Q9Y5B9	C	5	6	7	3700000	920000	2500000	0.05	0.73	-4.32193	-0.454032	51.97	12.92	35.11	passed
SURF4	O15260, O15260-2	A	2	2	7	24000000	29000000	26000000	1.25	1.14	0.321928	0.189034	30.38	36.71	32.91	passed
SURF4	O15260, O15260-2	B	2	2	9	5800000	6500000	6700000	1.04	1.13	0.0565835	0.176323	30.53	34.21	35.26	passed
SURF4	O15260, O15260-2	C	2	2	5	4500000	6700000	4500000	1.45	1.03	0.536053	0.0426443	28.66	42.68	28.66	passed
SYNCRIP	O60506, O60506-2, O60506-3, O60506-4	A	9	9	15	7500000	3600000	11000000	0.34	1.53	-1.55639	0.613532	33.94	16.29	49.77	passed
SYNCRIP	O60506, O60506-2, O60506-3, O60506-4	C	5	5	6	31000000	54000000	51000000	0.93	1.91	-0.104697	0.933573	22.79	39.71	37.5	passed
SYTL4	Q96C24	C	1	1	1	1800000	3400000	4100000	1.88	2.3	0.910733	1.20163	19.35	36.56	44.09	filtered out
TACC1	O75410, O75410-2	A	3	3	3	900000	1700000	3300000					15.25	28.81	55.93	filtered out
TACC1	O75410, O75410-2	B	4	4	4	85000	2500000	85000	29.45	1	4.8802	0	3.18	93.63	3.18	filtered out
TAGLN2	P37802	A	2	2	2	290000	1800000	2800000		2.95		1.56071	5.93	36.81	57.26	filtered out
TANC1	Q9C0D5-2	B	3	3	4	16000000	85000	85000					98.95	0.53	0.53	filtered out
TAOK1	Q7L7X3	C	2	2	3	7200000	3400000	7500000	0.47	1.05	-1.08927	0.0703893	39.78	18.78	41.44	filtered out
TAPBP	O15533, O15533-2, O15533-3	B	1	1	1	85000	1100000	85000	12.8	1	3.67807	0	6.69	86.61	6.69	filtered out
TARDBP	Q13148, Q13148-2	C	2	2	5	5600000	2700000	7000000	0.48	1.27	-1.05889	0.344828	36.6	17.65	45.75	passed
TBL2	Q9Y4P3	A	1	1	1	5000000	3800000	5400000	0.76	1.08	-0.395929	0.111031	35.21	26.76	38.03	filtered out
TBL2	Q9Y4P3	B	2	2	3	85000	10000000	85000	100	1	6.64386	0	0.84	98.33	0.84	filtered out
TBL2	Q9Y4P3	C	2	2	3	120000	3000000	2900000	24.18	23.05	4.59574	4.52669	1.99	49.83	48.17	filtered out
TCEB2	Q15370	A	1	1	3	11000000	7500000	13000000	0.68	1.15	-0.556393	0.201634	34.92	23.81	41.27	filtered out
TCEB2	Q15370	C	1	1	2	2300000	120000	2000000	0.05	0.86	-4.32193	-0.217591	52.04	2.71	45.25	filtered out
TCOF1	Q13428, Q13428-2, Q13428-3, Q13428-4, Q13428-6, Q13428-7, Q13428-8	C	4	4	5	3500000	2200000	3300000	0.61	0.91	-0.713119	-0.136062	38.89	24.44	36.67	passed
TCP1	P17987	A	11	11	14	9100000	8900000	15000000	0.72	1.66	-0.473931	0.731183	27.58	26.97	45.45	passed
TCP1	P17987	B	9	9	14	7200000	7000000	9300000	1.03	1.24	0.0426443	0.31034	30.64	29.79	39.57	passed
TCP1	P17987	C	6	6	8	5900000	2900000	6700000	0.54	1.1	-0.888969	0.137504	38.06	18.71	43.23	passed
TECR	Q9NZ01	B	5	5	8	11000000	8000000	8600000	0.81	0.88	-0.304006	-0.184425	39.86	28.99	31.16	passed
TECR	Q9NZ01	C	3	3	5	11000000	8600000	22000000	0.71	1.14	-0.494109	0.189034	26.44	20.67	52.88	passed
TFAP2E	Q6VUC0	B	1	1	1	1000000	85000	85000	0.08	0.08	-3.64386	-3.64386	85.47	7.26	7.26	filtered out
TFCP2	Q12800, Q12800-4	B	4	4	6	1600000	540000	1700000	0.94	2.05	-0.0892673	1.03562	41.67	14.06	44.27	passed
TFCP2	Q12800, Q12800-4	C	7	7	10	8600000	8300000	17000000	0.69	2.61	-0.535332	1.38405	25.37	24.48	50.15	passed
TFRC	P02786	A	16	16	31	54000000	59000000	100000000	1.02	1.83	0.0285692	0.871844	25.35	27.7	46.95	passed
TFRC	P02786	B	13	13	30	42000000	31000000	46000000	0.93	1.3	-0.104697	0.378512	35.29	26.05	38.66	passed
TFRC	P02786	C	21	21	36	85000000	29000000	59000000	0.46	0.85	-1.12029	-0.234465	49.13	16.76	34.1	passed
TGM1	P22735	C	7	7	7	4800000	120000	120000	0.03	0.03	-5.05889	-5.05889	95.24	2.38	2.38	contaminant
TGM3	Q08188	B	13	13	13	5500000	85000	85000	0.03	0.03	-5.05889	-5.05889	97	1.5	1.5	contaminant
TGM3	Q08188	C	4	4	5	5300000	120000	1400000	0.04	0.1	-4.64386	-3.32193	77.71	1.76	20.53	contaminant
THOC4	Q86V81	A	4	4	7	13000000	10000000	16000000	0.77	1.25	-0.37707	0.321928	33.33	25.64	41.03	passed
THOC4	Q86V81	C	2	2	4	18000000	9500000	13000000	0.97	1	-0.0439433	0	44.44	23.46	32.1	filtered out
TKT	P29401	B	4	4	4	3200000	2100000	5200000	0.64	1.62	-0.643856	0.695994	30.48	20	49.52	filtered out
TM9SF2	Q99805	B	2	2	4	2400000	1900000	2600000	0.75	1.07	-0.415037	0.0976108	34.78	27.54	37.68	filtered out
TM9SF2	Q99805	C	1	1	1	4400000	120000	5200000	0.03	1.17	-5.05889	0.226509	45.27	1.23	53.5	filtered out
TM9SF3	Q9HD45	B	2	2	2	85000	1800000	85000	21.04	1	4.39506	0	4.31	91.37	4.31	filtered out
TMED10	P49755	A	6	6	12	33000000	32000000	35000000	0.94	0.88	-0.0892673	-0.184425	33	32	35	passed
TMED10	P49755	B	6	6	10	19000000	17000000	16000000	0.81	0.88	-0.304006	-0.184425	36.54	32.69	30.77	passed
TMED10	P49755	C	8	8	16	20000000	17000000	17000000	0.71	0.77	-0.494109	-0.37707	37.04	31.48	31.48	passed
TMED2	Q15363	A	1	1	2	21000000	15000000	21000000	0.74	1.01	-0.434403	0.0143553	36.84	26.32	36.84	filtered out
TMED2	Q15363	B	2	2	3	4600000	3500000	3900000	0.76	0.86	-0.395929	-0.217591	38.33	29.17	32.5	filtered out
TMED2	Q15363	C	2	2	2	5400000	2700000	4200000	0.5	0.79	-1	-0.340075	43.9	21.95	34.15	filtered out
TMED7	Q9Y3B3	B	1	1	3	7700000	7300000	9600000	0.95	1.25	-0.0740006	0.321928	31.3	29.67	39.02	filtered out
TMED7	Q9Y3B3	C	4	4	5	4100000	990000	2000000		0.58		-0.785875	57.83	13.96	28.21	passed
TMED9	Q9BVK6	A	7	7	10	22000000	24000000	20000000	1.1	0.94	0.137504	-0.0892673	33.33	36.36	30.3	passed
TMED9	Q9BVK6	B	3	3	3	11000000	16000000	9500000	1.5	0.88	0.584963	-0.184425	30.14	43.84	26.03	filtered out
TMED9	Q9BVK6	C	3	3	7	11000000	7300000	8200000	0.56	0.64	-0.836501	-0.643856	41.51	27.55	30.94	passed
TMEM159	Q96B96	A	4	4	12	200000000	180000000	160000000	0.87	0.79	-0.200913	-0.340075	37.04	33.33	29.63	passed
TMEM159	Q96B96	B	3	3	8	140000000	140000000	120000000	0.86	0.8	-0.217591	-0.321928	35	35	30	passed
TMEM159	Q96B96	C	3	3	10	65000000	64000000	56000000	0.94	0.81	-0.0892673	-0.304006	35.14	34.59	30.27	passed
TMEM33	P57088	A	2	2	2	8000000	18000000	12000000	1.25	0.89	0.321928	-0.168123	21.05	47.37	31.58	filtered out
TMEM33	P57088	C	2	2	3	7100000	8800000	7700000	1.23	1.08	0.298658	0.111031	30.08	37.29	32.63	filtered out
TMEM43	Q9BTV4	A	8	8	8	8000000	11000000	8600000	1.49	1	0.575312	0	28.99	39.86	31.16	passed
TMEM43	Q9BTV4	B	4	4	4	3700000	6100000	3000000	0.98	1	-0.0291463	0	28.91	47.66	23.44	filtered out
TMEM43	Q9BTV4	C	5	5	8	23000000	23000000	27000000	0.89	1.15	-0.168123	0.201634	31.51	31.51	36.99	passed
TMEM53	Q6P2H8, Q6P2H8-2	A	1	1	1	15000000	16000000	14000000	1.05	0.96	0.0703893	-0.0588937	33.33	35.56	31.11	filtered out
TMPO	P42166, P42167	A	2	2	3	5100000	3300000	10000000	0.65	2.02	-0.621488	1.01436	27.72	17.93	54.35	filtered out
TMPO	P42166, P42167	B	6	6	7	5100000	2000000	3100000	0.43	0.68	-1.21759	-0.556393	50	19.61	30.39	passed
TMPO	P42166, P42167	C	5	5	7	6800000	2300000	6700000	0.09	1.18	-3.47393	0.238787	43.04	14.56	42.41	passed
TMX1	Q9H3N1	A	3	3	3	16000000	20000000	17000000	1.18	1.02	0.238787	0.0285692	30.19	37.74	32.08	filtered out
TMX1	Q9H3N1	B	1	1	1	85000	6900000	10000000	82.14	100	6.36001	6.64386	0.5	40.62	58.88	filtered out
TMX1	Q9H3N1	C	6	6	10	8500000	230000000	8600000	0.79	1.02	-0.340075	0.0285692	3.44	93.08	3.48	passed
TMX2	Q9Y320, Q9Y320-2	A	3	3	6	13000000	12000000	12000000	0.96	0.93	-0.0588937	-0.104697	35.14	32.43	32.43	passed
TMX2	Q9Y320, Q9Y320-2	B	2	2	3	2800000	2000000	2800000	0.71	0.98	-0.494109	-0.0291463	36.84	26.32	36.84	filtered out
TMX2	Q9Y320, Q9Y320-2	C	3	3	5	3100000	1300000	6500000	0.91	1.35	-0.136062	0.432959	28.44	11.93	59.63	passed
TMX4	Q9H1E5	A	2	2	4	4900000	5400000	3700000	1.09	0.75	0.124328	-0.415037	35	38.57	26.43	filtered out
TNPO1	Q92973, Q92973-2, Q92973-3	C	3	3	3	5200000	120000	120000	0.02	0.02	-5.64386	-5.64386	95.59	2.21	2.21	filtered out
TOMM34	Q15785	B	3	3	3	720000	1900000	1600000	5.05	4.74	2.33628	2.24489	17.06	45.02	37.91	filtered out
TOMM34	Q15785	C	2	2	2	1400000	1300000	1500000	0.91	1.09	-0.136062	0.124328	33.33	30.95	35.71	filtered out
TOMM40	O96008, O96008-2	B	2	2	2	1400000	85000	85000	0.06	0.06	-4.05889	-4.05889	89.17	5.41	5.41	filtered out
TOMM40	O96008, O96008-2	C	2	2	4	4900000	9700000	4800000	1.19	1.1	0.250962	0.137504	25.26	50	24.74	filtered out
TOP1	P11387	B	3	3	3	750000	85000	85000	0.11	0.11	-3.18442	-3.18442	81.52	9.24	9.24	filtered out
TOP1	P11387	C	7	7	11	9600000	4400000	16000000	0.31	1.76	-1.68966	0.815575	32	14.67	53.33	passed
TOP2A	P11388-2	A	9	9	9	10000000	4000000	34000000	0.39	3.31	-1.35845	1.72683	20.83	8.33	70.83	passed
TOP2A	P11388-2	B	13	13	15	6500000	260000	1400000	0.03	0.05	-5.05889	-4.32193	79.66	3.19	17.16	passed
TOP2A	P11388-2	C	20	20	32	22000000	8500000	35000000	0.37	1.52	-1.4344	0.604071	33.59	12.98	53.44	passed
TOR1AIP1	Q5JTV8	B	3	3	3	1300000	85000	85000	0.06	0.06	-4.05889	-4.05889	88.44	5.78	5.78	filtered out
TOR1AIP1	Q5JTV8	C	4	4	8	2000000	450000	1200000	0.12	0.31	-3.05889	-1.68966	54.79	12.33	32.88	passed
TOR1AIP2	Q8NFQ8	A	3	3	3	7500000	7500000	11000000	0.99	1.4	-0.0144996	0.485427	28.85	28.85	42.31	filtered out
TPD52	P55327, P55327-2, P55327-3	A	5	5	13	34000000	27000000	47000000	0.79	1.32	-0.340075	0.400538	31.48	25	43.52	passed
TPD52	P55327, P55327-2, P55327-3	B	9	9	20	56000000	54000000	59000000	0.99	1.12	-0.0144996	0.163499	33.14	31.95	34.91	passed
TPD52	P55327, P55327-2, P55327-3	C	5	5	11	35000000	32000000	50000000	1.01	1.53	0.0143553	0.613532	29.91	27.35	42.74	passed
TPD52L1	Q16890, Q16890-2, Q16890-3, Q16890-4	B	1	1	1	4200000	1000000	1700000	0.25	0.41	-2	-1.2863	60.87	14.49	24.64	filtered out
TPD52L1	Q16890, Q16890-2, Q16890-3, Q16890-4	C	1	1	1	3300000	1100000	1100000	0.34	0.33	-1.55639	-1.59946	60	20	20	filtered out
TPD52L2	O43399	A	14	14	38	140000000	150000000	170000000	1.07	1.27	0.0976108	0.344828	30.43	32.61	36.96	passed
TPD52L2	O43399	B	1	1	1	3300000	830000	4000000	0.25	1.21	-2	0.275007	40.59	10.21	49.2	filtered out
TPD52L2	O43399	C	12	12	34	52000000	64000000	88000000	1.24	2	0.31034	1	25.49	31.37	43.14	passed
TPI1	P60174, P60174-1	A	6	6	9	15000000	11000000	14000000	0.75	1.08	-0.415037	0.111031	37.5	27.5	35	passed
TPM3	P06753	A	2	2	4	15000000	10000000	17000000	0.67	1.13	-0.577767	0.176323	35.71	23.81	40.48	filtered out
TPRG1L	Q5T0D9	A	10	10	41	110000000	150000000	170000000	1.3	1.55	0.378512	0.632268	25.58	34.88	39.53	passed
TPRG1L	Q5T0D9	B	11	11	41	200000000	360000000	360000000	1.85	1.84	0.887525	0.879706	21.74	39.13	39.13	passed
TPRG1L	Q5T0D9	C	11	11	36	120000000	190000000	200000000	1.67	1.75	0.739848	0.807355	23.53	37.25	39.22	passed
TRA2B	P62995	C	1	1	1	3500000	4700000	2700000	1.35	0.76	0.432959	-0.395929	32.11	43.12	24.77	filtered out
TRABD	Q9H4I3	A	8	8	13	14000000	15000000	24000000	1.03	2.74	0.0426443	1.45418	26.42	28.3	45.28	passed
TRABD	Q9H4I3	B	5	5	8	4900000	4900000	6200000	1.35	1.75	0.432959	0.807355	30.63	30.63	38.75	passed
TRABD	Q9H4I3	C	4	4	9	5500000	6500000	7300000	1.11	1.01	0.15056	0.0143553	28.5	33.68	37.82	passed
TRAP1	Q12931	A	1	2	4	49000000	30000000	54000000					36.84	22.56	40.6	filtered out
TRAP1	Q12931	B	3	4	5	18000000	19000000	29000000					27.27	28.79	43.94	filtered out
TRIM28	Q13263	C	10	10	19	3400000	5000000	6500000	1.02	2.23	0.0285692	1.15704	22.82	33.56	43.62	passed
TRIM4	Q9C037-2	A	1	1	1	5100000	2800000	4400000	0.54	0.86	-0.888969	-0.217591	41.46	22.76	35.77	filtered out
TRIM4	Q9C037-2	B	5	5	5	76000000	68000000	65000000	0.39	0.59	-1.35845	-0.761213	36.36	32.54	31.1	passed
TRIM4	Q9C037-2	C	3	3	4	3900000	1200000	1500000	0.18	0.21	-2.47393	-2.25154	59.09	18.18	22.73	filtered out
TRIP13	Q15645	C	1	1	1	2600000	3800000	6000000	1.49	2.34	0.575312	1.22651	20.97	30.65	48.39	filtered out
TTC35	Q15006	A	2	2	2	8600000	8400000	20000000	0.97	2.37	-0.0439433	1.24489	23.24	22.7	54.05	filtered out
TUBA1A	Q71U36	B	18	18	61	160000000	170000000	170000000	1.16	1.18	0.214125	0.238787	32	34	34	passed
TUBA1B	P68363	A	15	15	39	180000000	150000000	230000000	0.81	1	-0.304006	0	32.14	26.79	41.07	passed
TUBA1B	P68363	B	1	1	1	41000000	50000000	50000000	1.23	1.23	0.298658	0.298658	29.08	35.46	35.46	filtered out
TUBA1B	P68363	C	19	19	53	180000000	200000000	220000000	1.14	1.26	0.189034	0.333424	30	33.33	36.67	passed
TUBA1C	Q9BQE3	A	2	2	2	1300000	4200000	3200000		1.7		0.765535	14.94	48.28	36.78	filtered out
TUBA1C	Q9BQE3	C	2	2	4	37000000	42000000	53000000	1.18	1.4	0.238787	0.485427	28.03	31.82	40.15	filtered out
TUBA4A	P68366	A	3	3	4	9100000	5600000	6900000	0.6	0.65	-0.736966	-0.621488	42.13	25.93	31.94	filtered out
TUBA4A	P68366	B	3	3	4	7800000	7700000	6900000	0.99	0.98	-0.0144996	-0.0291463	34.82	34.38	30.8	filtered out
TUBA4A	P68366	C	2	2	3	4000000	7200000	4200000	1.79	1.04	0.83996	0.0565835	25.97	46.75	27.27	filtered out
TUBB	P07437	A	16	18	63	140000000	110000000	120000000	0.82	0.85	-0.286304	-0.234465	37.84	29.73	32.43	passed
TUBB	P07437	B	23	26	84	250000000	280000000	290000000	1.15	1.25	0.201634	0.321928	30.49	34.15	35.37	passed
TUBB	P07437	C	18	21	69	210000000	250000000	270000000	1.23	1.29	0.298658	0.367371	28.77	34.25	36.99	passed
TUBB4B	P68371	A	3	4	13	8700000	14000000	12000000	0.92	1.72	-0.120294	0.782409	25.07	40.35	34.58	passed
TUBB4B	P68371	B	4	6	19	19000000	22000000	21000000	1.1	1.08	0.137504	0.111031	30.65	35.48	33.87	passed
TUBB4B	P68371	C	3	5	12	18000000	19000000	21000000	1.12	1.16	0.163499	0.214125	31.03	32.76	36.21	passed
TUBB8	Q3ZCM7	A	2	3	4	110000000	54000000	130000000					37.41	18.37	44.22	filtered out
TUBB8	Q3ZCM7	B	1	2	3	110000000	120000000	57000000					38.33	41.81	19.86	filtered out
TUBB8	Q3ZCM7	C	1	2	3	78000000	93000000	92000000					29.66	35.36	34.98	filtered out
TUFM	P49411	B	4	4	5	1400000	750000	1500000	0.25	0.98	-2	-0.0291463	38.36	20.55	41.1	passed
TXLNA	P40222	B	1	1	1	1700000	2200000	2300000	1.33	1.38	0.411426	0.464668	27.42	35.48	37.1	filtered out
TXN	P10599	B	7	7	10	31000000	7600000	10000000	0.21	0.3	-2.25154	-1.73697	63.79	15.64	20.58	passed
TXN	P10599	C	4	4	8	31000000	11000000	15000000	0.39	0.54	-1.35845	-0.888969	54.39	19.3	26.32	passed
TXNDC12	O95881	A	6	6	11	21000000	18000000	14000000	1.04	0.77	0.0565835	-0.37707	39.62	33.96	26.42	passed
TXNDC12	O95881	C	4	4	8	11000000	7300000	17000000	0.68	0.84	-0.556393	-0.251539	31.16	20.68	48.16	passed
TXNDC5	Q8NBS9	A	15	16	40	63000000	120000000	67000000	1.68	1.05	0.748461	0.0703893	25.2	48	26.8	passed
TXNDC5	Q8NBS9	B	9	9	15	19000000	26000000	16000000	1.04	0.66	0.0565835	-0.599462	31.15	42.62	26.23	passed
TXNDC5	Q8NBS9	C	6	7	10	18000000	23000000	22000000	1.26	0.99	0.333424	-0.0144996	28.57	36.51	34.92	passed
UBE2G2	P60604	A	11	11	84	2700000000	2700000000	2800000000	1.01	1.01	0.0143553	0.0143553	32.93	32.93	34.15	passed
UBE2G2	P60604	B	10	10	69	1500000000	1200000000	1400000000	0.98	1.01	-0.0291463	0.0143553	36.59	29.27	34.15	passed
UBE2G2	P60604	C	9	9	60	1600000000	1700000000	1700000000	1.02	1.03	0.0285692	0.0426443	32	34	34	passed
UBE2N	P61088	C	2	2	6	6600000	9300000	11000000	1.42	1.64	0.505891	0.713696	24.54	34.57	40.89	passed
UBE4A	Q14139, Q14139-2	A	5	5	8	15000000	13000000	14000000	0.57	0.5	-0.810966	-1	35.71	30.95	33.33	passed
UBE4A	Q14139, Q14139-2	B	4	4	6	5700000	3200000	3400000	0.56	0.6	-0.836501	-0.736966	46.34	26.02	27.64	passed
UBQLN1	Q9UMX0, Q9UMX0-2	A	2	2	2	22000000	28000000	25000000	1.25	1.11	0.321928	0.15056	29.33	37.33	33.33	filtered out
UBQLN4	Q9NRR5	B	2	2	3	9800000	7600000	9500000	0.78	0.97	-0.358454	-0.0439433	36.43	28.25	35.32	filtered out
UBQLN4	Q9NRR5	C	1	1	3	14000000	10000000	12000000	0.73	0.89	-0.454032	-0.168123	38.89	27.78	33.33	filtered out
UBTF	P17480, P17480-2	A	11	11	13	9500000	2000000	15000000	0.67	3.21	-0.577767	1.68257	35.85	7.55	56.6	passed
UBTF	P17480, P17480-2	B	9	9	10	4100000	310000	1800000	0.03	0.58	-5.05889	-0.785875	66.02	4.99	28.99	passed
UBTF	P17480, P17480-2	C	13	13	17	16000000	5200000	20000000	0.35	1.32	-1.51457	0.400538	38.83	12.62	48.54	passed
UBXN4	Q92575	A	18	18	48	190000000	190000000	230000000	1.06	1.31	0.0840643	0.389567	31.15	31.15	37.7	passed
UBXN4	Q92575	B	24	24	96	110000000	120000000	140000000	1.07	1.33	0.0976108	0.411426	29.73	32.43	37.84	passed
UBXN4	Q92575	C	15	15	66	100000000	110000000	130000000	1.04	1.47	0.0565835	0.555816	29.41	32.35	38.24	passed
UFL1	O94874, O94874-2, O94874-3	A	1	1	2	1800000	5700000	1800000	3.26	1.03	1.70487	0.0426443	19.35	61.29	19.35	filtered out
UGGT1	Q9NYU2, Q9NYU2-2	C	4	4	4	2300000	1600000	2200000	0.29	0.35	-1.78588	-1.51457	37.7	26.23	36.07	filtered out
UHRF1	Q96T88	B	2	2	3	2100000	85000	85000	0.04	0.04	-4.64386	-4.64386	92.51	3.74	3.74	filtered out
UHRF1	Q96T88	C	6	6	7	5500000	1400000	3600000	0.07	0.07	-3.8365	-3.8365	52.38	13.33	34.29	passed
UQCRC2	P22695	B	2	2	3	1100000	750000	1600000	0.69	1.51	-0.535332	0.594549	31.88	21.74	46.38	filtered out
UQCRC2	P22695	C	2	2	3	2700000	540000	1600000	0.13	0.22	-2.94342	-2.18442	55.79	11.16	33.06	filtered out
UQCRH	P07919	B	1	1	2	5500000	3000000	3600000	0.54	0.65	-0.888969	-0.621488	45.45	24.79	29.75	filtered out
UQCRQ	O14949	A	4	4	6	14000000	11000000	15000000	0.8	1.12	-0.321928	0.163499	35	27.5	37.5	passed
UQCRQ	O14949	C	3	3	8	6600000	3500000	4400000	0.82	1.09	-0.286304	0.124328	45.52	24.14	30.34	passed
USP33	Q8TEY7, Q8TEY7-2, Q8TEY7-3	A	24	24	46	53000000	43000000	78000000	0.85	1.53	-0.234465	0.613532	30.46	24.71	44.83	passed
USP33	Q8TEY7, Q8TEY7-2, Q8TEY7-3	B	30	30	56	96000000	81000000	140000000	0.85	1.49	-0.234465	0.575312	30.28	25.55	44.16	passed
USP33	Q8TEY7, Q8TEY7-2, Q8TEY7-3	C	19	19	35	37000000	33000000	41000000	0.9	1.43	-0.152003	0.516015	33.33	29.73	36.94	passed
VAMP2	P63027	B	1	1	1	6500000	3500000	7000000	0.54	1.07	-0.888969	0.0976108	38.24	20.59	41.18	filtered out
VAMP2	P63027	C	1	1	3	20000000	11000000	14000000	0.57	0.68	-0.810966	-0.556393	44.44	24.44	31.11	filtered out
VAMP8	Q9BV40	A	2	2	3	4700000	5400000	6200000	1.15	1.31	0.201634	0.389567	28.83	33.13	38.04	filtered out
VAPA	Q9P0L0	A	5	5	7	5500000	8900000	8400000	1.06	1.1	0.0840643	0.137504	24.12	39.04	36.84	passed
VAPA	Q9P0L0	B	4	4	8	3700000	4700000	5800000	1.36	1.55	0.443607	0.632268	26.06	33.1	40.85	passed
VAPB	O95292, O95292-2	C	1	1	1	7200000	5300000	7300000	0.73	1.01	-0.454032	0.0143553	36.36	26.77	36.87	filtered out
VARS	P26640	A	3	3	4	8600000	2900000	6900000	0.37	0.52	-1.4344	-0.943416	46.74	15.76	37.5	filtered out
VARS	P26640	B	5	5	5	1400000	85000	85000	0.06	0.06	-4.05889	-4.05889	89.17	5.41	5.41	passed
VARS	P26640	C	13	13	18	12000000	13000000	16000000	1.02	1.55	0.0285692	0.632268	29.27	31.71	39.02	passed
VAT1	Q99536	A	18	18	48	230000000	220000000	270000000	0.99	1.13	-0.0144996	0.176323	31.94	30.56	37.5	passed
VAT1	Q99536	B	13	13	60	110000000	100000000	120000000	1.07	1.16	0.0976108	0.214125	33.33	30.3	36.36	passed
VAT1	Q99536	C	13	13	52	94000000	95000000	100000000	1.03	1.1	0.0426443	0.137504	32.53	32.87	34.6	passed
VCL	P18206, P18206-2	C	4	4	5	3600000	3700000	8600000	1.04	2.41	0.0565835	1.26903	22.64	23.27	54.09	passed
VCP	P55072	A	34	35	89	130000000	80000000	54000000	0.62	0.42	-0.68966	-1.25154	49.24	30.3	20.45	passed
VCP	P55072	B	36	36	74	140000000	84000000	56000000	0.58	0.4	-0.785875	-1.32193	50	30	20	passed
VCP	P55072	C	28	29	58	63000000	33000000	24000000	0.55	0.34	-0.862496	-1.55639	52.5	27.5	20	passed
VDAC1	P21796	A	6	6	9	13000000	14000000	24000000	0.93	1.73	-0.104697	0.790772	25.49	27.45	47.06	passed
VDAC1	P21796	B	11	11	22	14000000	18000000	25000000	1.02	1.61	0.0285692	0.687061	24.56	31.58	43.86	passed
VDAC1	P21796	C	13	13	31	35000000	24000000	43000000	0.7	1.27	-0.514573	0.344828	34.31	23.53	42.16	passed
VDAC2	P45880, P45880-1, P45880-2	A	8	8	20	28000000	21000000	39000000	0.81	1.37	-0.304006	0.454176	31.82	23.86	44.32	passed
VDAC2	P45880, P45880-1, P45880-2	B	8	8	15	12000000	12000000	19000000	0.99	1.45	-0.0144996	0.536053	27.91	27.91	44.19	passed
VDAC2	P45880, P45880-1, P45880-2	C	13	13	26	30000000	23000000	37000000	0.71	1.14	-0.494109	0.189034	33.33	25.56	41.11	passed
VIM	P08670	A	27	27	54	170000000	150000000	150000000	0.85	0.9	-0.234465	-0.152003	36.17	31.91	31.91	passed
VIM	P08670	B	24	24	52	50000000	51000000	65000000	0.98	1.03	-0.0291463	0.0426443	30.12	30.72	39.16	passed
VIM	P08670	C	27	27	62	97000000	93000000	100000000	1.04	1.03	0.0565835	0.0426443	33.45	32.07	34.48	passed
VKORC1	Q9BQB6, Q9BQB6-2	A	1	1	1	19000000	23000000	16000000	1.21	0.82	0.275007	-0.286304	32.76	39.66	27.59	filtered out
VKORC1	Q9BQB6, Q9BQB6-2	B	1	1	2	4700000	4500000	5200000	0.96	1.09	-0.0588937	0.124328	32.64	31.25	36.11	filtered out
VKORC1	Q9BQB6, Q9BQB6-2	C	1	1	2	11000000	8500000	11000000	0.78	0.97	-0.358454	-0.0439433	36.07	27.87	36.07	filtered out
VPS13C	Q709C8, Q709C8-3	A	113	113	256	97000000	120000000	150000000	1.2	1.41	0.263034	0.495695	26.43	32.7	40.87	passed
VPS13C	Q709C8, Q709C8-3	B	155	155	426	110000000	170000000	180000000	1.65	1.77	0.722466	0.823749	23.91	36.96	39.13	passed
VPS13C	Q709C8, Q709C8-3	C	125	125	295	110000000	140000000	160000000	1.31	1.6	0.389567	0.678072	26.83	34.15	39.02	passed
VRK1	Q99986	C	7	7	9	9300000	9100000	8400000		1.4		0.485427	34.7	33.96	31.34	passed
VTN	P04004	B	1	1	1	2900000	85000	85000	0.03	0.03	-5.05889	-5.05889	94.46	2.77	2.77	filtered out
XP32	Q5T750	B	5	5	6	1300000	85000	85000	0.06	0.06	-4.05889	-4.05889	88.44	5.78	5.78	passed
XRCC5	P13010	A	4	4	5	6000000	8500000	12000000	1.09	1.59	0.124328	0.669027	22.64	32.08	45.28	passed
XRCC5	P13010	B	6	6	11	7200000	5600000	7800000	0.78	1	-0.358454	0	34.95	27.18	37.86	passed
XRCC5	P13010	C	9	9	16	18000000	13000000	42000000	0.76	1.36	-0.395929	0.443607	24.66	17.81	57.53	passed
XRCC6	P12956	A	13	13	21	14000000	13000000	24000000	0.95	1.78	-0.0740006	0.831877	27.45	25.49	47.06	passed
XRCC6	P12956	B	3	3	4	5400000	4100000	6200000	0.62	1.19	-0.68966	0.250962	34.39	26.11	39.49	filtered out
XRCC6	P12956	C	17	17	29	19000000	11000000	22000000	0.7	1.05	-0.514573	0.0703893	36.54	21.15	42.31	passed
YBX1	P67809	A	4	4	9	32000000	32000000	38000000	0.76	0.61	-0.395929	-0.713119	31.37	31.37	37.25	passed
YBX1	P67809	B	5	5	6	5100000	5600000	7100000	1.75	1.83	0.807355	0.871844	28.65	31.46	39.89	passed
YBX1	P67809	C	2	2	4	22000000	18000000	23000000	0.79	1.03	-0.340075	0.0426443	34.92	28.57	36.51	filtered out
YES1	P07947	C	3	3	4	4100000	1500000	5500000	0.36	1.34	-1.47393	0.422233	36.94	13.51	49.55	filtered out
YIPF5	Q969M3, Q969M3-3	C	1	1	2	5700000	5000000	9100000	0.88	1.6	-0.184425	0.678072	28.79	25.25	45.96	filtered out
YWHAB	P31946, P31946-2	A	1	1	4	4900000	5600000	4800000	1.16	0.99	0.214125	-0.0144996	32.03	36.6	31.37	filtered out
YWHAE	P62258, P62258-2	A	7	7	16	26000000	22000000	31000000	0.85	1.18	-0.234465	0.238787	32.91	27.85	39.24	passed
YWHAE	P62258, P62258-2	B	6	6	11	7200000	7600000	10000000	1.3	1.74	0.378512	0.799087	29.03	30.65	40.32	passed
YWHAE	P62258, P62258-2	C	4	4	7	4700000	5600000	5600000	1.04	1.28	0.0565835	0.356144	29.56	35.22	35.22	passed
YWHAG	P61981	B	4	5	9	7000000	7400000	8900000	0.88	0.93	-0.184425	-0.104697	30.04	31.76	38.2	passed
YWHAG	P61981	C	4	4	7	4000000	5200000	7400000	1.28	1.82	0.356144	0.863938	24.1	31.33	44.58	passed
YWHAQ	P27348	A	3	3	6	7000000	6000000	8700000	0.86	1.33	-0.217591	0.411426	32.26	27.65	40.09	passed
[truncated: 17 more rows]

## Sheet: filtered_data_only
Name	UniProt Accession(s)	Replicate	# Unique Peptides	# Peptides	# PSMs	Areas: Light	Areas: Medium	Areas: Heavy	FC: M/L	FC: H/L	Log2 FC: M/L	Log2 FC: H/L	Relative Area (%): Light	Relative Area (%): Medium	Relative Area (%): Heavy
AAAS	Q9NRG9	A	13	13	23	72000000	53000000	67000000	0.69	0.89	-0.535332	-0.168123	37.5	27.6	34.9
AAAS	Q9NRG9	B	18	18	45	46000000	33000000	41000000	0.73	0.87	-0.454032	-0.200913	38.33	27.5	34.17
AAAS	Q9NRG9	C	15	15	36	36000000	29000000	35000000	0.81	0.96	-0.304006	-0.0588937	36	29	35
ABHD5	Q8WTS1	A	21	21	127	2600000000	3300000000	2800000000	1.19	1.03	0.250962	0.0426443	29.89	37.93	32.18
ABHD5	Q8WTS1	B	20	20	118	1800000000	2500000000	2100000000	1.19	1.11	0.250962	0.15056	28.12	39.06	32.81
ABHD5	Q8WTS1	C	17	17	84	1000000000	1600000000	1300000000	1.37	1.17	0.454176	0.226509	25.64	41.03	33.33
ACACA	Q13085, Q13085-4	A	13	13	15	8300000	8100000	9800000	0.49	1.3	-1.02915	0.378512	31.68	30.92	37.4
ACACA	Q13085, Q13085-4	B	25	25	44	14000000	7900000	15000000	0.5	1.14	-1	0.189034	37.94	21.41	40.65
ACACA	Q13085, Q13085-4	C	22	22	34	8800000	4600000	11000000	0.5	1.03	-1	0.0426443	36.07	18.85	45.08
ACSL3	O95573	A	53	53	327	4000000000	3200000000	3900000000	0.8	0.98	-0.321928	-0.0291463	36.04	28.83	35.14
ACSL3	O95573	B	58	59	338	2400000000	2100000000	2400000000	0.86	1.01	-0.217591	0.0143553	34.78	30.43	34.78
ACSL3	O95573	C	56	57	291	2600000000	2300000000	2600000000	0.86	1.02	-0.217591	0.0285692	34.67	30.67	34.67
ACSL4	O60488, O60488-2	A	44	44	128	660000000	580000000	710000000	0.93	1.24	-0.104697	0.31034	33.85	29.74	36.41
ACSL4	O60488, O60488-2	B	44	45	153	490000000	460000000	550000000	0.94	1.25	-0.0892673	0.321928	32.67	30.67	36.67
ACSL4	O60488, O60488-2	C	43	43	126	410000000	400000000	490000000	0.96	1.21	-0.0588937	0.275007	31.54	30.77	37.69
ACTB	P60709	A	19	19	53	280000000	340000000	700000000	1.13	2.36	0.176323	1.23879	21.21	25.76	53.03
ACTB	P60709	B	14	14	61	150000000	130000000	230000000	0.91	1.73	-0.136062	0.790772	29.41	25.49	45.1
ACTB	P60709	C	12	12	39	270000000	220000000	370000000	0.8	1.32	-0.321928	0.400538	31.4	25.58	43.02
AGPAT6	Q86UL3	A	14	14	30	78000000	84000000	75000000	1.07	0.98	0.0976108	-0.0291463	32.91	35.44	31.65
AGPAT6	Q86UL3	B	15	15	50	54000000	62000000	57000000	1.07	1.02	0.0976108	0.0285692	31.21	35.84	32.95
AGPAT6	Q86UL3	C	12	12	30	57000000	60000000	58000000	0.99	0.91	-0.0144996	-0.136062	32.57	34.29	33.14
AGPAT9	Q53EU6	A	8	8	14	17000000	27000000	27000000	1.58	1.51	0.659925	0.594549	23.94	38.03	38.03
AGPAT9	Q53EU6	B	11	11	25	13000000	18000000	19000000	1.27	1.39	0.344828	0.475085	26	36	38
AGPAT9	Q53EU6	C	8	8	14	21000000	27000000	26000000	1.28	1.36	0.356144	0.443607	28.38	36.49	35.14
AGPS	O00116	A	19	19	36	14000000	69000000	25000000	4.43	1.31	2.14731	0.389567	12.96	63.89	23.15
AGPS	O00116	B	21	21	35	12000000	79000000	32000000	9.96	2.33	3.31615	1.22033	9.76	64.23	26.02
AGPS	O00116	C	19	19	33	21000000	130000000	51000000	7.02	2.26	2.81147	1.17632	10.4	64.36	25.25
AHNAK	Q09666	A	35	35	41	12000000	9700000	29000000	0.58	3.34	-0.785875	1.73985	23.67	19.13	57.2
AHNAK	Q09666	B	33	33	51	9200000	6400000	12000000	0.69	1.25	-0.535332	0.321928	33.33	23.19	43.48
AHNAK	Q09666	C	72	72	102	19000000	6700000	17000000	0.26	0.9	-1.94342	-0.152003	44.5	15.69	39.81
AIFM2	Q9BRQ8	A	25	26	82	580000000	500000000	530000000	0.83	0.88	-0.268817	-0.184425	36.02	31.06	32.92
AIFM2	Q9BRQ8	B	25	25	92	490000000	450000000	470000000	0.89	0.94	-0.168123	-0.0892673	34.75	31.91	33.33
AIFM2	Q9BRQ8	C	25	26	85	690000000	620000000	590000000	0.91	0.85	-0.136062	-0.234465	36.32	32.63	31.05
ALDOA	P04075	A	14	14	31	56000000	64000000	120000000	1.3	2.45	0.378512	1.29278	23.33	26.67	50
ALDOA	P04075	B	15	15	39	61000000	56000000	110000000	0.91	1.69	-0.136062	0.757023	26.87	24.67	48.46
ALDOA	P04075	C	13	13	30	58000000	34000000	69000000	0.59	1.17	-0.761213	0.226509	36.02	21.12	42.86
ALG2	Q9H553	A	6	6	7	9300000	15000000	18000000	1.52	1.5	0.604071	0.584963	21.99	35.46	42.55
ALG2	Q9H553	B	7	7	13	17000000	22000000	22000000	1.35	1.27	0.432959	0.344828	27.87	36.07	36.07
ALG2	Q9H553	C	5	5	9	6500000	12000000	9500000	1.67	1.38	0.739848	0.464668	23.21	42.86	33.93
ALG5	Q9Y673	A	10	10	26	120000000	74000000	82000000	0.52	0.74	-0.943416	-0.434403	43.48	26.81	29.71
ALG5	Q9Y673	B	12	12	37	64000000	40000000	44000000	0.67	0.74	-0.577767	-0.434403	43.24	27.03	29.73
ALG5	Q9Y673	C	11	11	30	84000000	54000000	59000000	0.69	0.74	-0.535332	-0.434403	42.64	27.41	29.95
ANKLE2	Q86XL3	A	9	9	11	6100000	7100000	6900000	1.49	1.27	0.575312	0.344828	30.35	35.32	34.33
ANKLE2	Q86XL3	B	17	17	24	8300000	11000000	7700000	1.1	1.01	0.137504	0.0143553	30.74	40.74	28.52
ANKLE2	Q86XL3	C	15	16	25	14000000	16000000	17000000	1.14	1.3	0.189034	0.378512	29.79	34.04	36.17
ANXA2	P07355, P07355-2	A	11	11	17	41000000	37000000	79000000	1.03	1.97	0.0426443	0.978196	26.11	23.57	50.32
ANXA2	P07355, P07355-2	B	14	14	22	16000000	11000000	17000000	0.68	1.21	-0.556393	0.275007	36.36	25	38.64
ANXA2	P07355, P07355-2	C	14	14	27	29000000	18000000	33000000	0.52	1.04	-0.943416	0.0565835	36.25	22.5	41.25
ARFGAP1	Q8N6T3	A	9	9	15	29000000	25000000	27000000	1	0.94	0	-0.0892673	35.8	30.86	33.33
ARFGAP1	Q8N6T3	B	16	16	29	38000000	52000000	46000000	1.74	1.42	0.799087	0.505891	27.94	38.24	33.82
ARFGAP1	Q8N6T3	C	12	12	19	29000000	28000000	37000000	1.07	1.21	0.0976108	0.275007	30.85	29.79	39.36
ARL1	P40616	A	9	9	25	100000000	77000000	77000000	0.82	0.8	-0.286304	-0.321928	39.37	30.31	30.31
ARL1	P40616	B	9	9	30	51000000	71000000	46000000	1.37	1.07	0.454176	0.0976108	30.36	42.26	27.38
ARL1	P40616	C	8	8	26	77000000	66000000	61000000	0.77	0.82	-0.37707	-0.286304	37.75	32.35	29.9
ASPH	Q12797	A	4	4	6	6600000	8200000	7300000	1.26	1.09	0.333424	0.124328	29.86	37.1	33.03
ASPH	Q12797	B	5	5	13	6700000	7100000	7100000	1.24	0.9	0.31034	-0.152003	32.06	33.97	33.97
ASPH	Q12797	C	4	4	15	13000000	6600000	8600000	0.8	1	-0.321928	0	46.1	23.4	30.5
ATL3	Q6DD88	A	7	7	16	22000000	18000000	17000000	0.74	0.79	-0.434403	-0.340075	38.6	31.58	29.82
ATL3	Q6DD88	B	7	7	16	8800000	7700000	7500000	0.75	0.69	-0.415037	-0.535332	36.67	32.08	31.25
ATL3	Q6DD88	C	7	7	12	5700000	5100000	4900000	0.96	0.72	-0.0588937	-0.473931	36.31	32.48	31.21
ATP1A1	P05023	A	19	19	31	20000000	30000000	50000000	1.05	2.42	0.0703893	1.27501	20	30	50
ATP1A1	P05023	B	24	25	54	25000000	16000000	36000000	0.54	1.21	-0.888969	0.275007	32.47	20.78	46.75
ATP1A1	P05023	C	22	23	38	41000000	18000000	27000000	0.42	0.67	-1.25154	-0.577767	47.67	20.93	31.4
ATP2A2	P16615, P16615-2, P16615-3, P16615-5	A	22	22	57	68000000	86000000	67000000	1.17	1.08	0.226509	0.111031	30.77	38.91	30.32
ATP2A2	P16615, P16615-2, P16615-3, P16615-5	B	20	20	49	36000000	39000000	34000000	0.98	0.9	-0.0291463	-0.152003	33.03	35.78	31.19
ATP2A2	P16615, P16615-2, P16615-3, P16615-5	C	19	19	43	47000000	42000000	49000000	0.81	0.91	-0.304006	-0.136062	34.06	30.43	35.51
ATP5A1	P25705	A	8	8	16	19000000	16000000	25000000	1	1.32	0	0.400538	31.67	26.67	41.67
ATP5A1	P25705	B	9	9	16	7500000	6800000	9800000	1.16	1.54	0.214125	0.62293	31.12	28.22	40.66
ATP5A1	P25705	C	11	11	21	14000000	9100000	18000000	0.59	1.31	-0.761213	0.389567	34.06	22.14	43.8
ATP5B	P06576	A	9	9	15	19000000	15000000	25000000	0.77	1.5	-0.37707	0.584963	32.2	25.42	42.37
ATP5B	P06576	B	10	10	16	15000000	16000000	22000000	1.14	1.43	0.189034	0.516015	28.3	30.19	41.51
ATP5B	P06576	C	11	11	24	21000000	15000000	26000000	0.63	1.13	-0.666576	0.176323	33.87	24.19	41.94
AUP1	Q9Y679-2	A	27	27	190	2600000000	2600000000	2500000000	0.98	0.95	-0.0291463	-0.0740006	33.77	33.77	32.47
AUP1	Q9Y679-2	B	24	24	187	1800000000	1700000000	1600000000	0.99	1.03	-0.0144996	0.0426443	35.29	33.33	31.37
AUP1	Q9Y679-2	C	27	27	144	1400000000	1500000000	1400000000	1.02	0.97	0.0285692	-0.0439433	32.56	34.88	32.56
BAG2	O95816	A	13	13	33	34000000	39000000	34000000	1.16	1.04	0.214125	0.0565835	31.78	36.45	31.78
BAG2	O95816	B	12	12	27	25000000	27000000	26000000	1.06	1.04	0.0840643	0.0565835	32.05	34.62	33.33
BAG2	O95816	C	14	14	23	24000000	30000000	29000000	1.09	1.08	0.124328	0.111031	28.92	36.14	34.94
BANF1	O75531	A	5	6	10	100000000	48000000	150000000	0.48	1.54	-1.05889	0.62293	33.56	16.11	50.34
BANF1	O75531	B	9	9	18	76000000	25000000	46000000	0.31	0.67	-1.68966	-0.577767	51.7	17.01	31.29
BANF1	O75531	C	6	6	14	170000000	83000000	180000000	0.48	1.07	-1.05889	0.0976108	39.26	19.17	41.57
BASP1	P80723	A	10	10	24	140000000	150000000	270000000	1	1.88	0	0.910733	25	26.79	48.21
BASP1	P80723	B	6	6	20	100000000	82000000	140000000	0.85	1.38	-0.234465	0.464668	31.06	25.47	43.48
BASP1	P80723	C	6	6	20	120000000	98000000	140000000	0.84	1.21	-0.251539	0.275007	33.52	27.37	39.11
BCAP31	P51572	A	7	7	19	57000000	50000000	44000000	1.04	0.85	0.0565835	-0.234465	37.75	33.11	29.14
BCAP31	P51572	B	3	3	7	8700000	7000000	6600000	0.79	0.82	-0.340075	-0.286304	39.01	31.39	29.6
BCAP31	P51572	C	3	3	7	18000000	15000000	15000000	0.86	0.94	-0.217591	-0.0892673	37.5	31.25	31.25
BSG	P35613, P35613-2	A	7	7	22	47000000	47000000	82000000	1	1.83	0	0.871844	26.7	26.7	46.59
BSG	P35613, P35613-2	B	7	7	20	55000000	28000000	59000000	0.51	1.09	-0.971431	0.124328	38.73	19.72	41.55
BSG	P35613, P35613-2	C	8	8	19	93000000	37000000	63000000	0.38	0.55	-1.39593	-0.862496	48.19	19.17	32.64
C18orf32	Q8TCD1	A	4	4	30	98000000	110000000	120000000	0.91	1.09	-0.136062	0.124328	29.88	33.54	36.59
C18orf32	Q8TCD1	B	4	4	13	39000000	34000000	38000000	1.17	1.1	0.226509	0.137504	35.14	30.63	34.23
C18orf32	Q8TCD1	C	3	3	18	31000000	48000000	39000000	1.4	1.21	0.485427	0.275007	26.27	40.68	33.05
C19orf10	Q969H8	A	4	4	10	51000000	53000000	42000000	1.03	0.86	0.0426443	-0.217591	34.93	36.3	28.77
C19orf10	Q969H8	B	3	3	7	39000000	30000000	39000000	0.79	0.51	-0.340075	-0.971431	36.11	27.78	36.11
C19orf10	Q969H8	C	5	5	11	26000000	17000000	20000000	0.73	0.75	-0.454032	-0.415037	41.27	26.98	31.75
C2orf43	Q9H6V9, Q9H6V9-2	A	20	20	61	560000000	480000000	620000000	0.9	1.14	-0.152003	0.189034	33.73	28.92	37.35
C2orf43	Q9H6V9, Q9H6V9-2	B	19	19	74	300000000	250000000	310000000	0.82	1.05	-0.286304	0.0703893	34.88	29.07	36.05
C2orf43	Q9H6V9, Q9H6V9-2	C	18	18	75	180000000	140000000	170000000	0.82	1.05	-0.286304	0.0703893	36.73	28.57	34.69
CALM1	P62158	A	8	8	22	68000000	67000000	99000000	1.11	1.57	0.15056	0.650765	29.06	28.63	42.31
CALM1	P62158	B	5	5	23	20000000	23000000	42000000	1.13	1.4	0.176323	0.485427	23.53	27.06	49.41
CALM1	P62158	C	6	6	16	40000000	40000000	50000000	1.04	1.3	0.0565835	0.378512	30.77	30.77	38.46
CALR	P27797	A	16	16	59	360000000	360000000	320000000	1.04	0.86	0.0565835	-0.217591	34.62	34.62	30.77
CALR	P27797	B	16	16	43	180000000	150000000	130000000	0.8	0.69	-0.321928	-0.535332	39.13	32.61	28.26
CALR	P27797	C	16	16	44	200000000	150000000	160000000	0.73	0.95	-0.454032	-0.0740006	39.22	29.41	31.37
CALU	O43852	A	12	12	23	61000000	120000000	130000000	1.31	1.3	0.389567	0.378512	19.61	38.59	41.8
CALU	O43852	B	8	8	22	14000000	16000000	13000000	1	0.89	0	-0.168123	32.56	37.21	30.23
CALU	O43852	C	9	9	16	27000000	26000000	34000000	1.05	1.26	0.0703893	0.333424	31.03	29.89	39.08
CANX	P27824	A	22	22	60	110000000	120000000	110000000	1.2	0.95	0.263034	-0.0740006	32.35	35.29	32.35
CANX	P27824	B	21	21	62	83000000	81000000	81000000	0.89	0.95	-0.168123	-0.0740006	33.88	33.06	33.06
CANX	P27824	C	14	14	40	95000000	79000000	100000000	0.8	1.01	-0.321928	0.0143553	34.67	28.83	36.5
CAV2	P51636	A	6	6	12	27000000	21000000	22000000	0.9	0.9	-0.152003	-0.152003	38.57	30	31.43
CAV2	P51636	B	4	4	5	22000000	18000000	21000000	0.7	0.78	-0.514573	-0.358454	36.07	29.51	34.43
CAV2	P51636	C	2	2	5	34000000	30000000	32000000	0.24	0.25	-2.05889	-2	35.42	31.25	33.33
CCDC99	Q96EA4	A	32	32	75	160000000	100000000	160000000	0.63	0.96	-0.666576	-0.0588937	38.1	23.81	38.1
CCDC99	Q96EA4	B	34	34	84	110000000	75000000	100000000	0.55	0.94	-0.862496	-0.0892673	38.6	26.32	35.09
CCDC99	Q96EA4	C	28	28	73	63000000	40000000	59000000	0.61	0.93	-0.713119	-0.104697	38.89	24.69	36.42
CCNB1	P14635	A	5	5	11	29000000	15000000	27000000	0.61	0.68	-0.713119	-0.556393	40.85	21.13	38.03
CCNB1	P14635	B	6	6	10	22000000	15000000	15000000	0.5	0.57	-1	-0.810966	42.31	28.85	28.85
CCNB1	P14635	C	4	4	14	35000000	28000000	30000000	0.71	0.78	-0.494109	-0.358454	37.63	30.11	32.26
CCNB2	O95067	A	11	11	25	25000000	16000000	18000000	0.76	0.83	-0.395929	-0.268817	42.37	27.12	30.51
CCNB2	O95067	B	9	9	17	13000000	8200000	11000000	0.59	0.84	-0.761213	-0.251539	40.37	25.47	34.16
CCNB2	O95067	C	11	11	17	21000000	17000000	20000000	0.72	0.87	-0.473931	-0.200913	36.21	29.31	34.48
CCT2	P78371	A	9	9	16	8500000	8000000	28000000	0.99	2.02	-0.0144996	1.01436	19.1	17.98	62.92
CCT2	P78371	B	10	10	20	7800000	12000000	15000000	1.43	1.81	0.516015	0.85599	22.41	34.48	43.1
CCT2	P78371	C	7	7	10	14000000	13000000	15000000	1.01	1.11	0.0143553	0.15056	33.33	30.95	35.71
CCT3	P49368, P49368-2	A	4	4	6	7500000	8100000	13000000	1.16	1.34	0.214125	0.422233	26.22	28.32	45.45
CCT3	P49368, P49368-2	B	5	5	5	10000000	10000000	14000000	1	1.4	0	0.485427	29.41	29.41	41.18
CCT3	P49368, P49368-2	C	4	4	5	9600000	8100000	9600000	0.99	1	-0.0144996	0	35.16	29.67	35.16
CCT4	P50991	A	8	8	12	8200000	7900000	14000000	1	1.75	0	0.807355	27.24	26.25	46.51
CCT4	P50991	B	10	10	15	6500000	6100000	10000000	0.98	1.65	-0.0291463	0.722466	28.76	26.99	44.25
CCT4	P50991	C	7	7	9	7100000	6900000	12000000	0.91	1.68	-0.136062	0.748461	27.31	26.54	46.15
CCT5	P48643	A	9	9	15	16000000	15000000	29000000	0.99	2.07	-0.0144996	1.04963	26.67	25	48.33
CCT5	P48643	B	7	7	13	20000000	21000000	31000000	1.15	1.7	0.201634	0.765535	27.78	29.17	43.06
CCT5	P48643	C	6	6	10	2000000	5100000	6800000	7.15	1.89	2.83794	0.918386	14.39	36.69	48.92
CCT6A	P40227	A	6	6	10	13000000	11000000	19000000	0.99	1.32	-0.0144996	0.400538	30.23	25.58	44.19
CCT6A	P40227	B	9	9	13	7900000	7300000	10000000	0.92	1.43	-0.120294	0.516015	31.35	28.97	39.68
CCT6A	P40227	C	8	8	14	8300000	7600000	7800000	0.94	1.06	-0.0892673	0.0840643	35.02	32.07	32.91
CD44	P16070, P16070-3, P16070-4, P16070-5, P16070-7, P16070-8	A	7	7	17	27000000	43000000	69000000	1.48	2.58	0.565597	1.36737	19.42	30.94	49.64
CD44	P16070, P16070-3, P16070-4, P16070-5, P16070-7, P16070-8	B	6	6	15	21000000	15000000	21000000	0.69	1.19	-0.535332	0.250962	36.84	26.32	36.84
CD44	P16070, P16070-3, P16070-4, P16070-5, P16070-7, P16070-8	C	3	3	10	37000000	17000000	25000000	0.49	0.69	-1.02915	-0.535332	46.84	21.52	31.65
CD55	P08174, P08174-2	A	8	8	15	3000000	3200000	7900000	0.89	2.31	-0.168123	1.20789	21.28	22.7	56.03
CD55	P08174, P08174-2	B	12	12	29	37000000	27000000	48000000	0.78	1.25	-0.358454	0.321928	33.04	24.11	42.86
CD55	P08174, P08174-2	C	13	13	32	34000000	20000000	25000000	0.55	0.79	-0.862496	-0.340075	43.04	25.32	31.65
CD59	P13987	A	3	3	6	12000000	16000000	32000000	1.38	2.46	0.464668	1.29866	20	26.67	53.33
CD59	P13987	B	3	3	5	6700000	4800000	9900000	0.72	1.5	-0.473931	0.584963	31.31	22.43	46.26
CD59	P13987	C	2	2	5	7600000	4000000	7900000	0.92	1.77	-0.120294	0.823749	38.97	20.51	40.51
CDK1	P06493	A	10	10	19	110000000	71000000	87000000	0.66	0.86	-0.599462	-0.217591	41.04	26.49	32.46
CDK1	P06493	B	9	9	24	34000000	24000000	26000000	0.72	0.77	-0.473931	-0.37707	40.48	28.57	30.95
CDK1	P06493	C	9	9	21	52000000	39000000	43000000	0.77	0.86	-0.37707	-0.217591	38.81	29.1	32.09
CHP	Q99653	A	14	14	37	92000000	110000000	100000000	1.08	0.99	0.111031	-0.0144996	30.46	36.42	33.11
CHP	Q99653	B	12	12	32	46000000	49000000	57000000	1.07	1.12	0.0976108	0.163499	30.26	32.24	37.5
CHP	Q99653	C	7	7	20	36000000	46000000	42000000	1.29	1.18	0.367371	0.238787	29.03	37.1	33.87
CKAP4	Q07065	A	24	24	48	42000000	55000000	53000000	1.3	1.18	0.378512	0.238787	28	36.67	35.33
CKAP4	Q07065	B	14	14	28	14000000	16000000	15000000	1.13	1.11	0.176323	0.15056	31.11	35.56	33.33
CKAP4	Q07065	C	23	23	46	22000000	24000000	29000000	1.02	1.12	0.0285692	0.163499	29.33	32	38.67
CLPTM1	O96005, O96005-2	A	3	3	6	4900000	6100000	2800000	1.25	0.55	0.321928	-0.862496	35.51	44.2	20.29
CLPTM1	O96005, O96005-2	B	4	4	7	6100000	8500000	5600000	1.39	0.92	0.475085	-0.120294	30.2	42.08	27.72
CLPTM1	O96005, O96005-2	C	6	6	8	6300000	4300000	2700000	0.59	0.51	-0.761213	-0.971431	47.37	32.33	20.3
CLPTM1L	Q96KA5, Q96KA5-2	A	8	8	16	25000000	22000000	18000000	0.93	0.92	-0.104697	-0.120294	38.46	33.85	27.69
CLPTM1L	Q96KA5, Q96KA5-2	B	8	8	13	8100000	6200000	5000000	0.85	0.71	-0.234465	-0.494109	41.97	32.12	25.91
CLPTM1L	Q96KA5, Q96KA5-2	C	4	4	10	11000000	9700000	10000000	0.95	0.93	-0.0740006	-0.104697	35.83	31.6	32.57
CNPY2	Q9Y2B0	A	9	9	18	45000000	45000000	36000000	1.04	0.69	0.0565835	-0.535332	35.71	35.71	28.57
CNPY2	Q9Y2B0	B	6	6	11	21000000	16000000	11000000	0.78	0.52	-0.358454	-0.943416	43.75	33.33	22.92
CNPY2	Q9Y2B0	C	7	7	16	29000000	21000000	21000000	0.69	0.73	-0.535332	-0.454032	40.85	29.58	29.58
COMT	P21964, P21964-2	A	4	4	11	38000000	34000000	37000000	0.8	1.02	-0.321928	0.0285692	34.86	31.19	33.94
COMT	P21964, P21964-2	B	5	5	9	22000000	20000000	20000000	0.79	1.02	-0.340075	0.0285692	35.48	32.26	32.26
COMT	P21964, P21964-2	C	5	5	7	22000000	13000000	16000000	0.15	0.64	-2.73697	-0.643856	43.14	25.49	31.37
CYB5R3	P00387, P00387-2	A	27	28	260	4700000000	4300000000	4900000000	0.92	1.04	-0.120294	0.0565835	33.81	30.94	35.25
CYB5R3	P00387, P00387-2	B	26	26	212	3200000000	3100000000	3500000000	0.96	1.05	-0.0588937	0.0703893	32.65	31.63	35.71
CYB5R3	P00387, P00387-2	C	28	28	215	2100000000	2100000000	2200000000	1.06	1.04	0.0840643	0.0565835	32.81	32.81	34.38
DDOST	P39656	A	6	6	15	16000000	20000000	18000000	1.28	0.87	0.356144	-0.200913	29.63	37.04	33.33
DDOST	P39656	B	6	6	17	18000000	15000000	17000000	0.91	0.96	-0.136062	-0.0588937	36	30	34
DDOST	P39656	C	6	6	13	16000000	13000000	14000000	0.73	1	-0.454032	0	37.21	30.23	32.56
DHDDS	Q86SQ9, Q86SQ9-2, Q86SQ9-3	A	16	16	41	100000000	86000000	110000000	0.9	1.03	-0.152003	0.0426443	33.78	29.05	37.16
DHDDS	Q86SQ9, Q86SQ9-2, Q86SQ9-3	B	17	17	45	63000000	49000000	58000000	0.8	0.97	-0.321928	-0.0439433	37.06	28.82	34.12
DHDDS	Q86SQ9, Q86SQ9-2, Q86SQ9-3	C	17	17	53	56000000	48000000	60000000	0.92	1.04	-0.120294	0.0565835	34.15	29.27	36.59
DHRS1	Q96LJ7	A	17	17	68	670000000	380000000	450000000	0.55	0.66	-0.862496	-0.599462	44.67	25.33	30
DHRS1	Q96LJ7	B	22	22	80	920000000	570000000	710000000	0.6	0.76	-0.736966	-0.395929	41.82	25.91	32.27
DHRS1	Q96LJ7	C	19	19	60	1000000000	330000000	410000000	0.6	0.72	-0.736966	-0.473931	57.47	18.97	23.56
DHRS3	O75911	A	12	12	62	400000000	300000000	220000000	0.73	0.62	-0.454032	-0.68966	43.48	32.61	23.91
DHRS3	O75911	B	13	13	57	360000000	290000000	260000000	0.93	0.8	-0.104697	-0.321928	39.56	31.87	28.57
DHRS3	O75911	C	12	12	42	250000000	210000000	170000000	0.82	0.65	-0.286304	-0.621488	39.68	33.33	26.98
DHRSX	Q8N5I4	A	10	10	56	780000000	650000000	580000000	0.87	0.73	-0.200913	-0.454032	38.81	32.34	28.86
DHRSX	Q8N5I4	B	12	12	66	590000000	570000000	510000000	0.93	0.89	-0.104697	-0.168123	35.33	34.13	30.54
DHRSX	Q8N5I4	C	12	12	48	480000000	460000000	410000000	0.95	0.84	-0.0740006	-0.251539	35.56	34.07	30.37
DNAJA1	P31689	A	9	9	14	32000000	17000000	27000000	0.56	0.74	-0.836501	-0.434403	42.11	22.37	35.53
DNAJA1	P31689	B	4	4	8	4200000	2300000	3400000	0.09	0.33	-3.47393	-1.59946	42.42	23.23	34.34
DNAJA1	P31689	C	4	4	9	10000000	5500000	7000000	0.6	0.76	-0.736966	-0.395929	44.44	24.44	31.11
DNAJB11	Q9UBS4	A	4	4	15	9600000	14000000	8700000	0.88	0.93	-0.184425	-0.104697	29.72	43.34	26.93
DNAJB11	Q9UBS4	B	6	6	11	11000000	12000000	8200000	0.94	0.72	-0.0892673	-0.473931	35.26	38.46	26.28
DNAJB11	Q9UBS4	C	5	5	9	6200000	5500000	5800000	0.35	0.76	-1.51457	-0.395929	35.43	31.43	33.14
DNAJC9	Q8WXX5	A	5	5	10	18000000	22000000	38000000	1.18	2.07	0.238787	1.04963	23.08	28.21	48.72
DNAJC9	Q8WXX5	B	7	7	13	15000000	8000000	11000000	0.42	0.7	-1.25154	-0.514573	44.12	23.53	32.35
DNAJC9	Q8WXX5	C	9	9	26	27000000	31000000	41000000	1.19	1.8	0.250962	0.847997	27.27	31.31	41.41
DYNC1H1	Q14204	A	13	13	16	5100000	6600000	8100000	1.46	1.67	0.545968	0.739848	25.76	33.33	40.91
DYNC1H1	Q14204	B	17	17	20	1400000	2100000	2500000	1.59	1.54	0.669027	0.62293	23.33	35	41.67
DYNC1H1	Q14204	C	21	21	31	6600000	7600000	8300000	1.55	1.63	0.632268	0.704872	29.33	33.78	36.89
EEF1A1	P68104	A	26	26	90	1500000000	1300000000	1500000000	0.91	1.07	-0.136062	0.0976108	34.88	30.23	34.88
EEF1A1	P68104	B	25	25	90	320000000	330000000	410000000	0.98	1.11	-0.0291463	0.15056	30.19	31.13	38.68
EEF1A1	P68104	C	30	30	116	820000000	720000000	870000000	1.01	1.09	0.0143553	0.124328	34.02	29.88	36.1
EEF1B2	P24534	A	8	8	21	190000000	180000000	560000000	0.94	3.11	-0.0892673	1.63691	20.43	19.35	60.22
EEF1B2	P24534	B	6	6	16	180000000	110000000	190000000	0.65	1.06	-0.621488	0.0840643	37.5	22.92	39.58
EEF1B2	P24534	C	9	9	30	350000000	370000000	680000000	1.13	2.02	0.176323	1.01436	25	26.43	48.57
EEF1D	P29692-2	A	21	21	63	220000000	190000000	570000000	0.85	2.7	-0.234465	1.43296	22.45	19.39	58.16
EEF1D	P29692-2	B	12	12	34	120000000	62000000	120000000	0.51	0.93	-0.971431	-0.104697	39.74	20.53	39.74
EEF1D	P29692-2	C	20	20	56	310000000	290000000	590000000	0.99	1.95	-0.0144996	0.963474	26.05	24.37	49.58
EEF1G	P26641	A	20	20	84	210000000	170000000	580000000	0.82	2.92	-0.286304	1.54597	21.88	17.71	60.42
EEF1G	P26641	B	18	18	46	140000000	77000000	140000000	0.53	0.99	-0.915936	-0.0144996	39.22	21.57	39.22
EEF1G	P26641	C	22	22	81	300000000	280000000	580000000	0.95	1.93	-0.0740006	0.948601	25.86	24.14	50
EEF2	P13639	A	13	13	30	9500000	11000000	15000000	1.05	1.41	0.0703893	0.495695	26.76	30.99	42.25
EEF2	P13639	B	23	23	42	19000000	22000000	25000000	1.33	1.56	0.411426	0.641546	28.79	33.33	37.88
EEF2	P13639	C	7	7	15	6000000	6100000	4200000	1.2	1	0.263034	0	36.81	37.42	25.77
EIF2S3	P41091	A	7	7	9	15000000	10000000	16000000	0.65	0.6	-0.621488	-0.736966	36.59	24.39	39.02
EIF2S3	P41091	B	6	6	11	7300000	4600000	5500000	0.57	0.63	-0.810966	-0.666576	41.95	26.44	31.61
EIF2S3	P41091	C	6	6	10	13000000	8700000	9300000	0.66	0.67	-0.599462	-0.577767	41.94	28.06	30
EIF4A1	P60842	A	12	12	21	38000000	19000000	37000000	0.58	0.92	-0.785875	-0.120294	40.43	20.21	39.36
EIF4A1	P60842	B	12	12	32	30000000	31000000	42000000	1.02	1.22	0.0285692	0.286881	29.13	30.1	40.78
EIF4A1	P60842	C	11	11	26	22000000	17000000	30000000	0.83	1.46	-0.268817	0.545968	31.88	24.64	43.48
ELMOD2	Q8IZ81	A	18	18	52	230000000	210000000	230000000	1	0.99	0	-0.0144996	34.33	31.34	34.33
ELMOD2	Q8IZ81	B	18	18	46	180000000	170000000	180000000	0.92	1.03	-0.120294	0.0426443	33.96	32.08	33.96
ELMOD2	Q8IZ81	C	12	12	35	140000000	150000000	140000000	1.05	0.99	0.0703893	-0.0144996	32.56	34.88	32.56
ENO1	P06733	A	7	7	13	16000000	11000000	15000000	0.96	1.24	-0.0588937	0.31034	38.1	26.19	35.71
ENO1	P06733	B	5	5	12	9900000	8200000	18000000	0.92	1.98	-0.120294	0.9855	27.42	22.71	49.86
ENO1	P06733	C	4	4	6	14000000	9600000	9200000	0.99	0.68	-0.0144996	-0.556393	42.68	29.27	28.05
EPRS	P07814	A	10	10	11	7800000	6500000	5800000	0.89	0.75	-0.168123	-0.415037	38.81	32.34	28.86
EPRS	P07814	B	9	9	14	6400000	5800000	4900000	0.74	0.79	-0.434403	-0.340075	37.43	33.92	28.65
EPRS	P07814	C	10	10	13	2000000	2500000	2900000	1.03	1.98	0.0426443	0.9855	27.03	33.78	39.19
ERGIC1	Q969X5	A	5	5	10	23000000	32000000	27000000	1.46	1.31	0.545968	0.389567	28.05	39.02	32.93
ERGIC1	Q969X5	B	5	5	6	4300000	6600000	6800000	1.32	1.31	0.400538	0.389567	24.29	37.29	38.42
ERGIC1	Q969X5	C	6	6	8	5900000	10000000	11000000	1.9	1.17	0.925999	0.226509	21.93	37.17	40.89
ERP29	P30040	A	11	11	30	45000000	72000000	68000000	1.16	1.03	0.214125	0.0426443	24.32	38.92	36.76
ERP29	P30040	B	8	8	17	19000000	27000000	16000000	0.98	0.85	-0.0291463	-0.234465	30.65	43.55	25.81
ERP29	P30040	C	8	8	23	38000000	42000000	39000000	1.06	1.13	0.0840643	0.176323	31.93	35.29	32.77
ESYT1	Q9BSJ8, Q9BSJ8-2	A	9	9	12	9000000	9800000	9000000	0.96	1.1	-0.0588937	0.137504	32.37	35.25	32.37
ESYT1	Q9BSJ8, Q9BSJ8-2	B	10	10	14	6100000	4800000	20000000	0.88	1	-0.184425	0	19.74	15.53	64.72
ESYT1	Q9BSJ8, Q9BSJ8-2	C	10	10	11	13000000	6800000	21000000	0.52	0.76	-0.943416	-0.395929	31.86	16.67	51.47
FAAH2	Q6GMR7	A	22	22	48	66000000	80000000	120000000	1.24	1.75	0.31034	0.807355	24.81	30.08	45.11
FAAH2	Q6GMR7	B	23	23	66	44000000	60000000	74000000	1.45	1.87	0.536053	0.903038	24.72	33.71	41.57
FAAH2	Q6GMR7	C	21	21	41	50000000	75000000	90000000	1.48	1.87	0.565597	0.903038	23.26	34.88	41.86
FAF2	Q96CS3	A	26	27	88	400000000	260000000	150000000	0.67	0.41	-0.577767	-1.2863	49.38	32.1	18.52
FAF2	Q96CS3	B	28	28	83	240000000	160000000	100000000	0.57	0.36	-0.810966	-1.47393	48	32	20
FAF2	Q96CS3	C	21	21	66	250000000	160000000	100000000	0.66	0.39	-0.599462	-1.35845	49.02	31.37	19.61
FAM105A	Q9NUU6	A	15	15	39	110000000	140000000	200000000	1.38	1.89	0.464668	0.918386	24.44	31.11	44.44
FAM105A	Q9NUU6	B	19	19	61	110000000	140000000	210000000	1.33	1.85	0.411426	0.887525	23.91	30.43	45.65
FAM105A	Q9NUU6	C	12	12	33	78000000	110000000	140000000	1.31	1.54	0.389567	0.62293	23.78	33.54	42.68
FAM177A1	Q8N128, Q8N128-2	A	4	4	6	24000000	29000000	37000000	0.8	0.96	-0.321928	-0.0588937	26.67	32.22	41.11
FAM177A1	Q8N128, Q8N128-2	B	5	5	12	11000000	24000000	15000000	0.87	0.98	-0.200913	-0.0291463	22	48	30
FAM177A1	Q8N128, Q8N128-2	C	5	5	8	19000000	16000000	23000000	0.6	0.9	-0.736966	-0.152003	32.76	27.59	39.66
FBXL20	Q96IG2, Q96IG2-2	A	5	6	8	8500000	12000000	12000000	0.9	1.08	-0.152003	0.111031	26.15	36.92	36.92
FBXL20	Q96IG2, Q96IG2-2	B	10	10	22	9700000	10000000	12000000	1.11	1.28	0.15056	0.356144	30.6	31.55	37.85
FBXL20	Q96IG2, Q96IG2-2	C	5	5	9	11000000	11000000	10000000	1.2	0.96	0.263034	-0.0588937	34.38	34.38	31.25
FOLR1	P15328	A	6	6	14	5400000	19000000	36000000	5.19	9.13	2.37573	3.19061	8.94	31.46	59.6
FOLR1	P15328	B	8	8	17	730000	3800000	7100000	16.35	25.84	4.03122	4.69153	6.28	32.67	61.05
FOLR1	P15328	C	7	7	8	1600000	4500000	8300000	14.14	10.2	3.82171	3.3505	11.11	31.25	57.64
GALNT2	Q10471	A	5	5	7	7700000	6700000	7000000	1.06	1.11	0.0840643	0.15056	35.98	31.31	32.71
GALNT2	Q10471	B	11	11	20	9100000	7500000	7700000	0.81	0.62	-0.304006	-0.68966	37.45	30.86	31.69
GALNT2	Q10471	C	10	10	19	22000000	13000000	14000000	0.64	0.67	-0.643856	-0.577767	44.9	26.53	28.57
GANAB	Q14697, Q14697-2	A	14	14	29	420000000	500000000	420000000	1.18	1.14	0.238787	0.189034	31.34	37.31	31.34
GANAB	Q14697, Q14697-2	B	15	15	41	37000000	37000000	35000000	0.93	0.92	-0.104697	-0.120294	33.94	33.94	32.11
GANAB	Q14697, Q14697-2	C	16	16	29	56000000	44000000	63000000	0.89	1.06	-0.168123	0.0840643	34.36	26.99	38.65
GAPDH	P04406	A	19	19	95	370000000	300000000	320000000	0.79	0.96	-0.340075	-0.0588937	37.37	30.3	32.32
GAPDH	P04406	B	16	16	72	230000000	220000000	230000000	0.84	0.96	-0.251539	-0.0588937	33.82	32.35	33.82
GAPDH	P04406	C	16	16	66	400000000	370000000	370000000	0.76	0.84	-0.395929	-0.251539	35.09	32.46	32.46
GK5	Q6ZS86	A	11	11	18	170000000	100000000	130000000	0.53	0.75	-0.915936	-0.415037	42.5	25	32.5
GK5	Q6ZS86	B	11	11	21	160000000	82000000	110000000	0.51	0.69	-0.971431	-0.535332	45.45	23.3	31.25
GK5	Q6ZS86	C	13	13	28	160000000	88000000	100000000	0.53	0.66	-0.915936	-0.599462	45.98	25.29	28.74
GNAI3	P08754	A	10	10	28	35000000	35000000	64000000	0.92	1.81	-0.120294	0.85599	26.12	26.12	47.76
GNAI3	P08754	B	13	13	36	21000000	14000000	26000000	0.64	1.27	-0.643856	0.344828	34.43	22.95	42.62
GNAI3	P08754	C	9	9	17	42000000	24000000	34000000	0.58	0.75	-0.785875	-0.415037	42	24	34
GNB2	P62879	A	9	9	20	48000000	39000000	76000000	0.8	1.61	-0.321928	0.687061	29.45	23.93	46.63
GNB2	P62879	B	12	12	40	34000000	21000000	41000000	0.75	1.19	-0.415037	0.250962	35.42	21.88	42.71
GNB2	P62879	C	11	11	26	51000000	28000000	37000000	0.55	0.74	-0.862496	-0.434403	43.97	24.14	31.9
H2AFY	O75367, O75367-3	A	7	7	14	8600000	6000000	35000000	0.66	4.16	-0.599462	2.05658	17.34	12.1	70.56
H2AFY	O75367, O75367-3	B	8	8	11	23000000	6500000	12000000	0.13	0.51	-2.94342	-0.971431	55.42	15.66	28.92
H2AFY	O75367, O75367-3	C	11	11	24	53000000	28000000	68000000	0.41	1.44	-1.2863	0.526069	35.57	18.79	45.64
H2AFZ	P0C0S5	A	2	2	8	70000000	34000000	230000000	0.49	3.27	-1.02915	1.70929	20.96	10.18	68.86
H2AFZ	P0C0S5	B	2	2	5	92000000	18000000	47000000	0.19	0.52	-2.39593	-0.943416	58.6	11.46	29.94
H2AFZ	P0C0S5	C	3	3	8	63000000	13000000	89000000	0.48	1.41	-1.05889	0.495695	38.18	7.88	53.94
HINT3	Q9NQE9	A	7	7	17	24000000	19000000	22000000	0.73	0.85	-0.454032	-0.234465	36.92	29.23	33.85
HINT3	Q9NQE9	B	6	6	18	14000000	13000000	16000000	1.28	1.24	0.356144	0.31034	32.56	30.23	37.21
HINT3	Q9NQE9	C	7	7	20	19000000	21000000	17000000	0.91	0.87	-0.136062	-0.200913	33.33	36.84	29.82
HIST1H4A	P62805	A	14	14	107	200000000	85000000	750000000	0.43	3.6	-1.21759	1.848	19.32	8.21	72.46
HIST1H4A	P62805	B	15	15	51	990000000	200000000	580000000	0.2	0.59	-2.32193	-0.761213	55.93	11.3	32.77
HIST1H4A	P62805	C	18	18	77	550000000	210000000	810000000	0.35	1.46	-1.51457	0.545968	35.03	13.38	51.59
HNRNPA1	P09651-2	A	13	13	22	80000000	37000000	180000000	0.39	2.35	-1.35845	1.23266	26.94	12.46	60.61
HNRNPA1	P09651-2	B	3	3	6	5400000	4800000	7600000	0.54	0.99	-0.888969	-0.0144996	30.34	26.97	42.7
HNRNPA1	P09651-2	C	16	16	45	230000000	160000000	260000000	0.44	1.12	-1.18442	0.163499	35.38	24.62	40
HNRNPA2B1	P22626	A	14	14	34	100000000	59000000	160000000	0.5	2.78	-1	1.47508	31.35	18.5	50.16
HNRNPA2B1	P22626	B	4	4	10	8800000	4800000	6400000	0.44	0.72	-1.18442	-0.473931	44	24	32
HNRNPA2B1	P22626	C	20	20	46	92000000	39000000	110000000	0.39	1.07	-1.35845	0.0976108	38.17	16.18	45.64
HNRNPH1	P31943	A	5	5	6	21000000	10000000	30000000	0.57	2.06	-0.810966	1.04264	34.43	16.39	49.18
HNRNPH1	P31943	B	3	3	8	6600000	4800000	7500000	0.75	0.98	-0.415037	-0.0291463	34.92	25.4	39.68
HNRNPH1	P31943	C	8	8	16	25000000	19000000	35000000	0.73	1.22	-0.454032	0.286881	31.65	24.05	44.3
HNRNPK	P61978, P61978-2	A	9	9	16	7500000	5100000	12000000	0.72	2.32	-0.473931	1.21412	30.49	20.73	48.78
HNRNPK	P61978, P61978-2	B	10	10	16	9100000	7900000	11000000	0.85	1.08	-0.234465	0.111031	32.5	28.21	39.29
HNRNPK	P61978, P61978-2	C	10	10	17	18000000	13000000	19000000	0.65	1.01	-0.621488	0.0143553	36	26	38
HNRNPU	Q00839, Q00839-2	A	14	14	26	50000000	34000000	77000000	0.55	1.33	-0.862496	0.411426	31.06	21.12	47.83
HNRNPU	Q00839, Q00839-2	B	10	10	14	9800000	4400000	7800000	0.55	0.78	-0.862496	-0.358454	44.55	20	35.45
HNRNPU	Q00839, Q00839-2	C	19	19	44	37000000	19000000	38000000	0.34	0.9	-1.55639	-0.152003	39.36	20.21	40.43
HSD17B11	Q8NBQ5	A	27	27	210	3200000000	2700000000	3100000000	0.87	0.96	-0.200913	-0.0588937	35.56	30	34.44
HSD17B11	Q8NBQ5	B	28	28	161	3200000000	2900000000	3300000000	0.91	1.04	-0.136062	0.0565835	34.04	30.85	35.11
HSD17B11	Q8NBQ5	C	28	28	147	3300000000	3000000000	3200000000	0.92	0.99	-0.120294	-0.0144996	34.74	31.58	33.68
HSD17B4	P51659	A	9	9	14	7800000	1800000	5400000	0.22	0.75	-2.18442	-0.415037	52	12	36
HSD17B4	P51659	B	10	10	12	3400000	85000	2200000	0.03	0.75	-5.05889	-0.415037	59.81	1.5	38.7
HSD17B4	P51659	C	9	9	13	61000000	470000	1700000	0.04	0.04	-4.64386	-4.64386	96.56	0.74	2.69
HSD17B7	P56937, P56937-3	A	13	13	45	620000000	380000000	340000000	0.61	0.53	-0.713119	-0.915936	46.27	28.36	25.37
HSD17B7	P56937, P56937-3	B	22	22	62	570000000	330000000	330000000	0.58	0.55	-0.785875	-0.862496	46.34	26.83	26.83
HSD17B7	P56937, P56937-3	C	13	13	35	410000000	280000000	250000000	0.7	0.6	-0.514573	-0.736966	43.62	29.79	26.6
HSDL1	Q3SXM5	A	10	10	24	31000000	25000000	31000000	0.79	0.92	-0.340075	-0.120294	35.63	28.74	35.63
HSDL1	Q3SXM5	B	7	7	20	23000000	21000000	22000000	0.95	1	-0.0740006	0	34.85	31.82	33.33
HSDL1	Q3SXM5	C	8	8	13	13000000	12000000	14000000	0.97	1.14	-0.0439433	0.189034	33.33	30.77	35.9
HSP90AA1	P07900, P07900-2	A	9	9	18	38000000	28000000	40000000	0.72	1.09	-0.473931	0.124328	35.85	26.42	37.74
HSP90AA1	P07900, P07900-2	B	10	10	27	20000000	20000000	26000000	0.92	1.27	-0.120294	0.344828	30.3	30.3	39.39
HSP90AA1	P07900, P07900-2	C	11	11	19	23000000	24000000	35000000	1.23	1.4	0.298658	0.485427	28.05	29.27	42.68
HSP90AB1	P08238	A	27	28	66	140000000	110000000	180000000	0.72	1.14	-0.473931	0.189034	32.56	25.58	41.86
HSP90AB1	P08238	B	32	34	102	64000000	68000000	84000000	1.02	1.27	0.0285692	0.344828	29.63	31.48	38.89
HSP90AB1	P08238	C	30	31	92	70000000	86000000	110000000	1.23	1.65	0.298658	0.722466	26.32	32.33	41.35
HSP90B1	P14625	A	32	32	78	200000000	240000000	230000000	1.22	1.18	0.286881	0.238787	29.85	35.82	34.33
HSP90B1	P14625	B	25	25	74	63000000	60000000	59000000	0.94	0.91	-0.0892673	-0.136062	34.62	32.97	32.42
HSP90B1	P14625	C	26	26	74	85000000	75000000	90000000	0.82	1.04	-0.286304	0.0565835	34	30	36
HSPA1A	P08107	A	21	21	51	130000000	110000000	150000000	0.82	1.2	-0.286304	0.263034	33.33	28.21	38.46
HSPA1A	P08107	B	23	23	55	71000000	60000000	79000000	0.84	1.09	-0.251539	0.124328	33.81	28.57	37.62
HSPA1A	P08107	C	17	17	32	68000000	60000000	84000000	0.89	1.22	-0.168123	0.286881	32.08	28.3	39.62
HSPA5	P11021	A	44	45	176	710000000	740000000	640000000	1.04	0.83	0.0565835	-0.268817	33.97	35.41	30.62
HSPA5	P11021	B	36	36	131	230000000	210000000	190000000	0.82	0.67	-0.286304	-0.577767	36.51	33.33	30.16
HSPA5	P11021	C	39	40	116	320000000	270000000	300000000	0.79	0.8	-0.340075	-0.321928	35.96	30.34	33.71
HSPA8	P11142	A	34	34	103	340000000	350000000	380000000	1.01	1.1	0.0143553	0.137504	31.78	32.71	35.51
HSPA8	P11142	B	31	31	99	190000000	200000000	210000000	1.03	1.11	0.0426443	0.15056	31.67	33.33	35
HSPA8	P11142	C	29	29	91	210000000	190000000	220000000	0.94	1.13	-0.0892673	0.176323	33.87	30.65	35.48
HSPA9	P38646	A	10	10	12	12000000	11000000	19000000	0.88	1.51	-0.184425	0.594549	28.57	26.19	45.24
HSPA9	P38646	B	13	13	25	7100000	7400000	9300000	1.22	1.49	0.286881	0.575312	29.83	31.09	39.08
HSPA9	P38646	C	12	12	17	13000000	11000000	19000000	0.88	1.5	-0.184425	0.584963	30.23	25.58	44.19
HSPD1	P10809	A	19	19	39	38000000	35000000	60000000	0.89	1.52	-0.168123	0.604071	28.57	26.32	45.11
HSPD1	P10809	B	15	15	30	27000000	31000000	43000000	1.19	1.48	0.250962	0.565597	26.73	30.69	42.57
HSPD1	P10809	C	16	16	34	29000000	27000000	45000000	0.75	1.46	-0.415037	0.545968	28.71	26.73	44.55
HSPE1	P61604	A	6	6	13	27000000	24000000	41000000	0.87	1.4	-0.200913	0.485427	29.35	26.09	44.57
HSPE1	P61604	B	4	4	7	8500000	10000000	13000000	1.18	1.41	0.238787	0.495695	26.98	31.75	41.27
HSPE1	P61604	C	4	4	5	11000000	8900000	16000000	0.74	1.47	-0.434403	0.555816	30.64	24.79	44.57
HTATIP2	Q9BUP3-3	A	15	15	39	120000000	100000000	120000000	0.82	0.94	-0.286304	-0.0892673	35.29	29.41	35.29
HTATIP2	Q9BUP3-3	B	22	22	62	200000000	320000000	290000000	1.5	1.4	0.584963	0.485427	24.69	39.51	35.8
HTATIP2	Q9BUP3-3	C	20	20	44	110000000	110000000	100000000	1.02	1.02	0.0285692	0.0285692	34.38	34.38	31.25
HYOU1	Q9Y4L1	A	13	13	27	29000000	29000000	23000000	0.94	0.73	-0.0892673	-0.454032	35.8	35.8	28.4
HYOU1	Q9Y4L1	B	5	5	7	9700000	10000000	6200000	0.84	0.46	-0.251539	-1.12029	37.45	38.61	23.94
HYOU1	Q9Y4L1	C	4	4	8	16000000	11000000	16000000	0.64	1	-0.643856	0	37.21	25.58	37.21
IQGAP1	P46940	A	6	6	7	14000000	5800000	14000000	0.68	1.56	-0.556393	0.641546	41.42	17.16	41.42
IQGAP1	P46940	B	14	14	19	3100000	2400000	3500000	0.66	1.19	-0.599462	0.250962	34.44	26.67	38.89
IQGAP1	P46940	C	7	7	9	4000000	1300000	2000000	0.16	0.2	-2.64386	-2.32193	54.79	17.81	27.4
ITGB1	P05556	A	20	21	46	51000000	37000000	48000000	0.84	0.75	-0.251539	-0.415037	37.5	27.21	35.29
ITGB1	P05556	B	17	17	30	26000000	17000000	15000000	0.58	0.67	-0.785875	-0.577767	44.83	29.31	25.86
ITGB1	P05556	C	13	14	29	49000000	24000000	33000000	0.39	0.58	-1.35845	-0.785875	46.23	22.64	31.13
KIF16B	Q96L93-2	A	37	38	69	27000000	43000000	32000000	1.2	1.24	0.263034	0.31034	26.47	42.16	31.37
KIF16B	Q96L93-2	B	48	48	103	33000000	36000000	46000000	1.13	1.35	0.176323	0.432959	28.7	31.3	40
KIF16B	Q96L93-2	C	45	46	91	28000000	40000000	33000000	1.32	1.37	0.400538	0.454176	27.72	39.6	32.67
KPNB1	Q14974	A	5	5	7	7800000	6800000	17000000	1.08	2.25	0.111031	1.16993	24.68	21.52	53.8
KPNB1	Q14974	B	7	7	11	9100000	7800000	12000000	1.02	1.35	0.0285692	0.432959	31.49	26.99	41.52
KPNB1	Q14974	C	5	5	9	12000000	11000000	17000000	1.03	1.16	0.0426443	0.214125	30	27.5	42.5
KTN1	Q86UP2	A	8	8	14	11000000	15000000	12000000	1.15	0.76	0.201634	-0.395929	28.95	39.47	31.58
KTN1	Q86UP2	B	11	11	15	3700000	2900000	2200000	0.8	0.64	-0.321928	-0.643856	42.05	32.95	25
KTN1	Q86UP2	C	10	10	11	7400000	3700000	4400000	0.66	0.73	-0.599462	-0.454032	47.74	23.87	28.39
LGALS1	P09382	A	4	4	5	7000000	11000000	5800000	0.87	0.82	-0.200913	-0.286304	29.41	46.22	24.37
LGALS1	P09382	B	4	4	8	3300000	3100000	3300000	0.84	1.05	-0.251539	0.0703893	34.02	31.96	34.02
LGALS1	P09382	C	6	6	6	15000000	6800000	6800000	0.38	0.36	-1.39593	-1.47393	52.45	23.78	23.78
LMAN1	P49257	A	6	6	9	26000000	35000000	28000000	1.19	0.77	0.250962	-0.37707	29.21	39.33	31.46
LMAN1	P49257	B	8	8	18	20000000	18000000	16000000	1.02	1.02	0.0285692	0.0285692	37.04	33.33	29.63
LMAN1	P49257	C	9	9	17	18000000	15000000	17000000	0.96	1	-0.0588937	0	36	30	34
LMAN2	Q12907	A	9	9	18	18000000	26000000	22000000	1.13	1	0.176323	0	27.27	39.39	33.33
LMAN2	Q12907	B	7	7	14	12000000	12000000	11000000	1.02	0.91	0.0285692	-0.136062	34.29	34.29	31.43
LMAN2	Q12907	C	7	7	10	19000000	10000000	14000000	0.72	0.85	-0.473931	-0.234465	44.19	23.26	32.56
LMNA	P02545	A	41	41	97	130000000	80000000	210000000	0.58	1.6	-0.785875	0.678072	30.95	19.05	50
LMNA	P02545	B	40	40	112	140000000	71000000	100000000	0.43	0.66	-1.21759	-0.599462	45.02	22.83	32.15
LMNA	P02545	C	51	51	132	230000000	140000000	260000000	0.56	1.08	-0.836501	0.111031	36.51	22.22	41.27
LMNB1	P20700	A	26	26	57	58000000	45000000	99000000	0.72	1.72	-0.473931	0.782409	28.71	22.28	49.01
LMNB1	P20700	B	28	28	59	63000000	61000000	67000000	0.6	0.75	-0.736966	-0.415037	32.98	31.94	35.08
LMNB1	P20700	C	38	38	108	100000000	63000000	100000000	0.65	1.07	-0.621488	0.0976108	38.02	23.95	38.02
LMNB2	Q03252	A	54	54	166	440000000	360000000	540000000	0.8	1.2	-0.321928	0.263034	32.84	26.87	40.3
LMNB2	Q03252	B	49	49	150	250000000	190000000	200000000	0.74	0.75	-0.434403	-0.415037	39.06	29.69	31.25
LMNB2	Q03252	C	60	60	194	380000000	290000000	330000000	0.75	0.87	-0.415037	-0.200913	38	29	33
LPCAT1	Q8NF37	A	29	29	151	1600000000	1400000000	1600000000	1	1.06	0	0.0840643	34.78	30.43	34.78
LPCAT1	Q8NF37	B	29	29	176	1200000000	1200000000	1300000000	0.99	1.08	-0.0144996	0.111031	32.43	32.43	35.14
LPCAT1	Q8NF37	C	27	27	142	640000000	750000000	680000000	1	1.01	0	0.0143553	30.92	36.23	32.85
LPCAT2	Q7L5N7	A	11	11	36	110000000	110000000	110000000	0.84	0.91	-0.251539	-0.136062	33.33	33.33	33.33
LPCAT2	Q7L5N7	B	12	12	34	64000000	39000000	51000000	0.6	0.84	-0.736966	-0.251539	41.56	25.32	33.12
LPCAT2	Q7L5N7	C	14	14	32	36000000	26000000	29000000	0.69	0.75	-0.535332	-0.415037	39.56	28.57	31.87
LPCAT4	Q643R3	A	11	11	34	83000000	81000000	82000000	0.91	1.09	-0.136062	0.124328	33.74	32.93	33.33
LPCAT4	Q643R3	B	15	15	48	39000000	29000000	38000000	0.83	1.06	-0.268817	0.0840643	36.79	27.36	35.85
LPCAT4	Q643R3	C	8	8	25	23000000	21000000	25000000	0.74	0.97	-0.434403	-0.0439433	33.33	30.43	36.23
LRRC59	Q96AG4	A	7	7	12	39000000	44000000	42000000	1.2	1.14	0.263034	0.189034	31.2	35.2	33.6
LRRC59	Q96AG4	B	5	5	11	36000000	29000000	27000000	0.79	0.72	-0.340075	-0.473931	39.13	31.52	29.35
LRRC59	Q96AG4	C	6	6	10	44000000	38000000	43000000	0.83	0.96	-0.268817	-0.0588937	35.2	30.4	34.4
LSS	P48449	A	35	35	104	300000000	230000000	350000000	0.77	1.21	-0.37707	0.275007	34.09	26.14	39.77
LSS	P48449	B	39	39	110	360000000	270000000	400000000	0.75	1.11	-0.415037	0.15056	34.95	26.21	38.83
LSS	P48449	C	35	35	94	200000000	160000000	210000000	0.82	1.12	-0.286304	0.163499	35.09	28.07	36.84
MANF	P55145	A	4	4	7	20000000	28000000	14000000	0.92	0.76	-0.120294	-0.395929	32.26	45.16	22.58
MANF	P55145	B	3	3	9	23000000	13000000	9900000	0.77	0.5	-0.37707	-1	50.11	28.32	21.57
MANF	P55145	C	3	3	8	9000000	6600000	6900000	0.51	0.61	-0.971431	-0.713119	40	29.33	30.67
MAP4	P27816, P27816-6	A	4	4	7	72000000	2100000	2600000	0.73	0.9	-0.454032	-0.152003	93.87	2.74	3.39
MAP4	P27816, P27816-6	B	4	4	5	2300000	1900000	2400000	0.25	0.28	-2	-1.8365	34.85	28.79	36.36
MAP4	P27816, P27816-6	C	7	7	8	2200000	2900000	3200000	1.3	1.42	0.378512	0.505891	26.51	34.94	38.55
MARCKS	P29966	A	3	3	5	32000000	20000000	29000000	0.97	0.91	-0.0439433	-0.136062	39.51	24.69	35.8
MARCKS	P29966	B	3	3	6	9200000	8500000	6900000	0.87	0.85	-0.200913	-0.234465	37.4	34.55	28.05
MARCKS	P29966	C	5	5	11	21000000	19000000	16000000	0.93	0.79	-0.104697	-0.340075	37.5	33.93	28.57
METTL7A	Q9H8H3	A	13	13	81	2300000000	2000000000	2000000000	0.91	0.93	-0.136062	-0.104697	36.51	31.75	31.75
METTL7A	Q9H8H3	B	15	15	66	2300000000	1800000000	2000000000	0.84	0.89	-0.251539	-0.168123	37.7	29.51	32.79
METTL7A	Q9H8H3	C	15	15	52	1600000000	1500000000	1500000000	0.92	0.89	-0.120294	-0.168123	34.78	32.61	32.61
MLEC	Q14165	A	3	3	7	7700000	8700000	10000000	1.12	1.04	0.163499	0.0565835	29.17	32.95	37.88
MLEC	Q14165	B	3	3	5	2700000	85000	590000	0.02	0.12	-5.64386	-3.05889	80	2.52	17.48
MLEC	Q14165	C	4	4	8	6800000	4700000	7000000	1.01	0.89	0.0143553	-0.168123	36.76	25.41	37.84
MYH9	P35579	A	33	34	47	13000000	17000000	27000000	1.09	1.79	0.124328	0.83996	22.81	29.82	47.37
MYH9	P35579	B	40	40	68	25000000	19000000	19000000	0.66	0.91	-0.599462	-0.136062	39.68	30.16	30.16
MYH9	P35579	C	56	56	92	94000000	82000000	92000000	0.79	1.08	-0.340075	0.111031	35.07	30.6	34.33
MYL6	P60660, P60660-2	A	8	8	29	30000000	37000000	54000000	1.24	1.82	0.31034	0.863938	24.79	30.58	44.63
MYL6	P60660, P60660-2	B	5	6	15	13000000	11000000	13000000	0.77	0.91	-0.37707	-0.136062	35.14	29.73	35.14
MYL6	P60660, P60660-2	C	6	7	14	21000000	17000000	23000000	0.77	1.16	-0.37707	0.214125	34.43	27.87	37.7
NCL	P19338	A	10	10	19	24000000	22000000	33000000	0.87	1.3	-0.200913	0.378512	30.38	27.85	41.77
NCL	P19338	B	9	9	19	9200000	7500000	11000000	0.69	1.07	-0.535332	0.0976108	33.21	27.08	39.71
NCL	P19338	C	12	12	21	22000000	18000000	26000000	0.89	1.18	-0.168123	0.238787	33.33	27.27	39.39
NPM1	P06748, P06748-2	A	7	7	19	51000000	35000000	69000000	0.71	1.59	-0.494109	0.669027	32.9	22.58	44.52
NPM1	P06748, P06748-2	B	6	6	15	22000000	15000000	23000000	0.49	0.94	-1.02915	-0.0892673	36.67	25	38.33
NPM1	P06748, P06748-2	C	6	6	17	32000000	22000000	37000000	0.59	1.28	-0.761213	0.356144	35.16	24.18	40.66
NSDHL	Q15738	A	29	29	278	3000000000	2700000000	2900000000	0.89	1	-0.168123	0	34.88	31.4	33.72
NSDHL	Q15738	B	33	34	222	2700000000	2500000000	2700000000	0.94	0.98	-0.0892673	-0.0291463	34.18	31.65	34.18
NSDHL	Q15738	C	26	26	184	1200000000	1200000000	1200000000	1.01	1.03	0.0143553	0.0426443	33.33	33.33	33.33
NUP155	O75694	A	9	9	14	14000000	13000000	11000000	0.94	0.87	-0.0892673	-0.200913	36.84	34.21	28.95
NUP155	O75694	B	15	15	24	13000000	9200000	7900000	0.65	0.59	-0.621488	-0.761213	43.19	30.56	26.25
NUP155	O75694	C	13	13	24	21000000	18000000	20000000	0.83	0.91	-0.268817	-0.136062	35.59	30.51	33.9
NUS1	Q96E22	A	9	9	20	230000000	190000000	240000000	0.86	1.05	-0.217591	0.0703893	34.85	28.79	36.36
NUS1	Q96E22	B	11	11	30	170000000	130000000	170000000	0.73	1.06	-0.454032	0.0840643	36.17	27.66	36.17
NUS1	Q96E22	C	10	10	24	180000000	150000000	180000000	0.86	1	-0.217591	0	35.29	29.41	35.29
P4HA1	P13674, P13674-2	A	6	6	9	4300000	5900000	3700000	1.33	0.67	0.411426	-0.577767	30.94	42.45	26.62
P4HA1	P13674, P13674-2	B	3	3	7	3500000	2700000	1700000	1.08	0.72	0.111031	-0.473931	44.3	34.18	21.52
P4HA1	P13674, P13674-2	C	7	7	9	6300000	7500000	4600000	1.18	0.73	0.238787	-0.454032	34.24	40.76	25
P4HB	P07237	A	34	35	107	180000000	210000000	180000000	1.13	0.93	0.176323	-0.104697	31.58	36.84	31.58
P4HB	P07237	B	27	27	63	53000000	55000000	47000000	0.98	0.86	-0.0291463	-0.217591	34.19	35.48	30.32
P4HB	P07237	C	30	31	75	70000000	56000000	56000000	0.92	0.99	-0.120294	-0.0144996	38.46	30.77	30.77
PA2G4	Q9UQ80	A	11	11	19	27000000	25000000	24000000	0.82	1.06	-0.286304	0.0840643	35.53	32.89	31.58
PA2G4	Q9UQ80	B	10	10	12	13000000	6700000	8800000	0.55	0.82	-0.862496	-0.286304	45.61	23.51	30.88
PA2G4	Q9UQ80	C	6	6	10	8100000	6000000	7400000	0.64	0.98	-0.643856	-0.0291463	37.67	27.91	34.42
PABPC1	P11940, P11940-2	A	10	10	16	12000000	8400000	12000000	0.65	0.9	-0.621488	-0.152003	37.04	25.93	37.04
PABPC1	P11940, P11940-2	B	6	6	8	3100000	1300000	2200000	0.27	0.36	-1.88897	-1.47393	46.97	19.7	33.33
PABPC1	P11940, P11940-2	C	7	7	17	10000000	8400000	10000000	0.81	1.14	-0.304006	0.189034	35.21	29.58	35.21
PARP1	P09874	A	15	15	26	44000000	22000000	29000000	0.53	0.69	-0.915936	-0.535332	46.32	23.16	30.53
PARP1	P09874	B	13	13	24	13000000	4800000	4600000	0.39	0.33	-1.35845	-1.59946	58.04	21.43	20.54
PARP1	P09874	C	25	25	53	45000000	29000000	22000000	0.67	0.51	-0.577767	-0.971431	46.88	30.21	22.92
PCBP2	Q15366	A	5	5	10	8400000	5800000	14000000	0.75	1.52	-0.415037	0.604071	29.79	20.57	49.65
PCBP2	Q15366	B	3	3	5	3300000	3500000	4500000	0.79	1.08	-0.340075	0.111031	29.2	30.97	39.82
PCBP2	Q15366	C	9	9	16	15000000	11000000	17000000	0.77	1.13	-0.37707	0.176323	34.88	25.58	39.53
PCYOX1	Q9UHG3	A	6	6	10	17000000	21000000	17000000	1.11	0.98	0.15056	-0.0291463	30.91	38.18	30.91
PCYOX1	Q9UHG3	B	5	5	9	5400000	7800000	4900000	5.43	0.98	2.44095	-0.0291463	29.83	43.09	27.07
PCYOX1	Q9UHG3	C	5	5	7	10000000	8100000	10000000	0.73	0.94	-0.454032	-0.0892673	35.59	28.83	35.59
PDIA3	P30101	A	28	28	80	300000000	200000000	170000000	1.13	0.95	0.176323	-0.0740006	44.78	29.85	25.37
PDIA3	P30101	B	25	25	64	96000000	110000000	79000000	0.93	0.85	-0.104697	-0.234465	33.68	38.6	27.72
PDIA3	P30101	C	29	29	72	100000000	86000000	100000000	0.84	0.97	-0.251539	-0.0439433	34.97	30.07	34.97
PDIA4	P13667	A	25	25	56	72000000	78000000	59000000	1.13	0.85	0.176323	-0.234465	34.45	37.32	28.23
PDIA4	P13667	B	18	18	35	22000000	17000000	19000000	0.82	0.75	-0.286304	-0.415037	37.93	29.31	32.76
PDIA4	P13667	C	16	16	37	35000000	40000000	33000000	0.82	0.85	-0.286304	-0.234465	32.41	37.04	30.56
PDIA6	Q15084, Q15084-2	A	10	10	29	100000000	100000000	97000000	0.98	0.92	-0.0291463	-0.120294	33.67	33.67	32.66
PDIA6	Q15084, Q15084-2	B	8	8	17	38000000	34000000	58000000	0.86	0.71	-0.217591	-0.494109	29.23	26.15	44.62
PDIA6	Q15084, Q15084-2	C	8	8	13	49000000	37000000	43000000	0.79	0.89	-0.340075	-0.168123	37.98	28.68	33.33
PGRMC1	O00264	A	9	9	13	33000000	44000000	45000000	1.25	1.16	0.321928	0.214125	27.05	36.07	36.89
PGRMC1	O00264	B	4	4	8	42000000	35000000	31000000	1.26	1.07	0.333424	0.0976108	38.89	32.41	28.7
PGRMC1	O00264	C	3	3	7	15000000	19000000	20000000	1.28	1.46	0.356144	0.545968	27.78	35.19	37.04
PGS1	Q32NB8	A	9	9	19	51000000	49000000	48000000	0.96	0.91	-0.0588937	-0.136062	34.46	33.11	32.43
PGS1	Q32NB8	B	9	9	23	32000000	37000000	33000000	1.04	1.06	0.0565835	0.0840643	31.37	36.27	32.35
PGS1	Q32NB8	C	12	12	19	19000000	24000000	21000000	1.14	1.1	0.189034	0.137504	29.69	37.5	32.81
PHB	P35232	A	6	6	8	8100000	3300000	7800000	0.4	0.94	-1.32193	-0.0892673	42.19	17.19	40.62
PHB	P35232	B	3	3	6	10000000	9400000	14000000	0.83	1.28	-0.268817	0.356144	29.94	28.14	41.92
PHB	P35232	C	8	8	11	9100000	4600000	12000000	0.48	1.3	-1.05889	0.378512	35.41	17.9	46.69
PHGDH	O43175	A	5	5	12	7200000	6600000	8300000	0.89	1.06	-0.168123	0.0840643	32.58	29.86	37.56
PHGDH	O43175	B	7	7	7	36000000	32000000	38000000	0.87	1.07	-0.200913	0.0976108	33.96	30.19	35.85
PHGDH	O43175	C	5	5	10	3600000	5100000	3900000	1.31	1.24	0.389567	0.31034	28.57	40.48	30.95
PISD	Q9UG56-2	A	15	15	36	120000000	140000000	160000000	1.19	1.42	0.250962	0.505891	28.57	33.33	38.1
PISD	Q9UG56-2	B	15	15	41	74000000	94000000	110000000	1.26	1.46	0.333424	0.545968	26.62	33.81	39.57
PISD	Q9UG56-2	C	15	15	40	88000000	120000000	130000000	1.37	1.44	0.454176	0.526069	26.04	35.5	38.46
PITPNB	P48739, P48739-2	A	10	10	19	27000000	18000000	29000000	0.82	0.98	-0.286304	-0.0291463	36.49	24.32	39.19
PITPNB	P48739, P48739-2	B	14	14	28	31000000	25000000	29000000	0.88	1	-0.184425	0	36.47	29.41	34.12
PITPNB	P48739, P48739-2	C	12	12	24	38000000	35000000	41000000	1.02	1.04	0.0285692	0.0565835	33.33	30.7	35.96
PKMYT1	Q99640	A	13	13	37	56000000	41000000	41000000	0.66	0.65	-0.599462	-0.621488	40.58	29.71	29.71
PKMYT1	Q99640	B	10	10	16	57000000	34000000	28000000	0.72	0.76	-0.473931	-0.395929	47.9	28.57	23.53
PKMYT1	Q99640	C	9	9	22	55000000	32000000	36000000	0.53	0.52	-0.915936	-0.943416	44.72	26.02	29.27
PLA2G4A	P47712	A	41	41	214	1100000000	890000000	940000000	0.76	0.76	-0.395929	-0.395929	37.54	30.38	32.08
PLA2G4A	P47712	B	45	45	185	470000000	400000000	400000000	0.77	0.83	-0.37707	-0.268817	37.01	31.5	31.5
PLA2G4A	P47712	C	37	37	123	130000000	140000000	220000000	1.03	1.5	0.0426443	0.584963	26.53	28.57	44.9
PLIN2	Q99541	A	49	49	558	18000000000	15000000000	14000000000	0.8	0.81	-0.321928	-0.304006	38.3	31.91	29.79
PLIN2	Q99541	B	43	43	380	4700000000	4100000000	4000000000	0.9	0.9	-0.152003	-0.152003	36.72	32.03	31.25
PLIN2	Q99541	C	44	44	322	5400000000	4900000000	4600000000	0.91	0.87	-0.136062	-0.200913	36.24	32.89	30.87
PLIN4	Q96Q06-2	A	59	59	177	750000000	390000000	550000000	0.53	0.78	-0.915936	-0.358454	44.38	23.08	32.54
PLIN4	Q96Q06-2	B	57	57	190	630000000	340000000	520000000	0.56	0.85	-0.836501	-0.234465	42.28	22.82	34.9
PLIN4	Q96Q06-2	C	54	54	190	750000000	380000000	550000000	0.53	0.75	-0.915936	-0.415037	44.64	22.62	32.74
PLIN5	Q00G26	A	6	6	12	22000000	11000000	6900000	0.53	0.27	-0.915936	-1.88897	55.14	27.57	17.29
PLIN5	Q00G26	B	5	5	6	3100000	1300000	990000	0.14	0.26	-2.8365	-1.94342	57.51	24.12	18.37
PLIN5	Q00G26	C	7	7	8	6300000	3700000	1700000	0.46	0.23	-1.12029	-2.12029	53.85	31.62	14.53
PLOD1	Q02809	A	5	5	9	8200000	8900000	6800000	1.3	1.03	0.378512	0.0426443	34.31	37.24	28.45
PLOD1	Q02809	B	6	6	9	1800000	2700000	1100000	1.21	0.84	0.275007	-0.251539	32.14	48.21	19.64
PLOD1	Q02809	C	5	5	6	3700000	6400000	4100000	1.46	1.25	0.545968	0.321928	26.06	45.07	28.87
PLOD2	O00469-2	A	6	6	7	8400000	17000000	7200000	1.35	0.9	0.432959	-0.152003	25.77	52.15	22.09
PLOD2	O00469-2	B	3	3	6	3500000	4800000	2800000	1.43	0.84	0.516015	-0.251539	31.53	43.24	25.23
PLOD2	O00469-2	C	4	4	5	5800000	7100000	4300000	1.37	0.83	0.454176	-0.268817	33.72	41.28	25
PNPLA2	Q96AD5	A	32	32	189	2000000000	2000000000	2300000000	0.96	1.11	-0.0588937	0.15056	31.75	31.75	36.51
PNPLA2	Q96AD5	B	36	36	181	2200000000	1900000000	2400000000	0.84	1.06	-0.251539	0.0840643	33.85	29.23	36.92
PNPLA2	Q96AD5	C	32	32	122	1600000000	1600000000	1800000000	0.95	1.12	-0.0740006	0.163499	32	32	36
PNPLA3	Q9NST1, Q9NST1-2	A	19	19	45	200000000	260000000	310000000	1.27	1.49	0.344828	0.575312	25.97	33.77	40.26
PNPLA3	Q9NST1, Q9NST1-2	B	18	18	41	170000000	230000000	270000000	1.26	1.57	0.333424	0.650765	25.37	34.33	40.3
PNPLA3	Q9NST1, Q9NST1-2	C	16	16	38	100000000	130000000	160000000	1.43	1.62	0.516015	0.695994	25.64	33.33	41.03
PON2	Q15165, Q15165-1, Q15165-3	A	5	5	8	8300000	15000000	12000000	1.77	1.24	0.823749	0.31034	23.51	42.49	33.99
PON2	Q15165, Q15165-1, Q15165-3	B	6	6	10	8800000	8900000	9700000	0.96	0.96	-0.0588937	-0.0588937	32.12	32.48	35.4
PON2	Q15165, Q15165-1, Q15165-3	C	4	4	6	2800000	2300000	3900000	2.85	3.53	1.51096	1.81967	31.11	25.56	43.33
POR	P16435	A	21	21	58	98000000	100000000	89000000	1.08	0.98	0.111031	-0.0291463	34.15	34.84	31.01
POR	P16435	B	24	24	51	48000000	47000000	38000000	0.89	0.88	-0.168123	-0.184425	36.09	35.34	28.57
POR	P16435	C	23	23	52	70000000	61000000	63000000	0.85	1.01	-0.234465	0.0143553	36.08	31.44	32.47
PPIA	P62937	A	7	7	16	17000000	18000000	29000000	0.98	1.73	-0.0291463	0.790772	26.56	28.12	45.31
PPIA	P62937	B	7	7	12	3700000	5100000	6200000	1.43	2.11	0.516015	1.07724	24.67	34	41.33
PPIA	P62937	C	5	5	10	8600000	10000000	13000000	1.35	1.7	0.432959	0.765535	27.22	31.65	41.14
PPIB	P23284	A	14	14	59	330000000	370000000	320000000	1.12	0.98	0.163499	-0.0291463	32.35	36.27	31.37
PPIB	P23284	B	11	11	39	120000000	100000000	94000000	0.88	0.81	-0.184425	-0.304006	38.22	31.85	29.94
PPIB	P23284	C	11	11	34	130000000	110000000	130000000	0.79	0.89	-0.340075	-0.168123	35.14	29.73	35.14
PPP1CC	P36873, P36873-2	A	9	9	19	34000000	19000000	29000000	0.56	0.81	-0.836501	-0.304006	41.46	23.17	35.37
PPP1CC	P36873, P36873-2	B	9	9	23	39000000	19000000	25000000	0.52	0.63	-0.943416	-0.666576	46.99	22.89	30.12
PPP1CC	P36873, P36873-2	C	5	5	12	29000000	15000000	16000000	0.54	0.6	-0.888969	-0.736966	48.33	25	26.67
PPP1R15B	Q5SWA1	A	15	15	46	180000000	56000000	51000000	0.52	0.69	-0.943416	-0.535332	62.72	19.51	17.77
PPP1R15B	Q5SWA1	B	20	20	39	95000000	50000000	60000000	0.53	0.64	-0.915936	-0.643856	46.34	24.39	29.27
PPP1R15B	Q5SWA1	C	10	10	19	89000000	52000000	52000000	0.56	0.62	-0.836501	-0.68966	46.11	26.94	26.94
PPPDE1	Q9BSY9	A	5	5	10	190000000	110000000	87000000	0.58	0.57	-0.785875	-0.810966	49.1	28.42	22.48
PPPDE1	Q9BSY9	B	4	4	7	250000000	160000000	110000000	0.65	0.51	-0.621488	-0.971431	48.08	30.77	21.15
PPPDE1	Q9BSY9	C	3	3	6	190000000	140000000	120000000	0.84	0.7	-0.251539	-0.514573	42.22	31.11	26.67
PRDX1	Q06830	A	11	11	26	120000000	92000000	120000000	0.77	0.98	-0.37707	-0.0291463	36.14	27.71	36.14
PRDX1	Q06830	B	12	12	31	72000000	56000000	59000000	0.75	0.87	-0.415037	-0.200913	38.5	29.95	31.55
PRDX1	Q06830	C	13	13	32	47000000	45000000	52000000	0.81	0.99	-0.304006	-0.0144996	32.64	31.25	36.11
PRDX4	Q13162	A	10	10	33	99000000	90000000	84000000	1.05	0.88	0.0703893	-0.184425	36.26	32.97	30.77
PRDX4	Q13162	B	8	8	15	33000000	29000000	24000000	0.89	0.57	-0.168123	-0.810966	38.37	33.72	27.91
PRDX4	Q13162	C	8	8	16	51000000	41000000	45000000	0.74	0.98	-0.434403	-0.0291463	37.23	29.93	32.85
PRKCSH	P14314	A	13	13	31	44000000	52000000	58000000	1.11	1.13	0.15056	0.176323	28.57	33.77	37.66
PRKCSH	P14314	B	12	12	19	12000000	8300000	11000000	0.87	0.9	-0.200913	-0.152003	38.34	26.52	35.14
PRKCSH	P14314	C	8	8	16	28000000	22000000	29000000	0.89	1.21	-0.168123	0.275007	35.44	27.85	36.71
PRKDC	P78527	A	41	41	68	19000000	15000000	22000000	0.78	1.15	-0.358454	0.201634	33.93	26.79	39.29
PRKDC	P78527	B	51	51	84	26000000	24000000	30000000	0.73	0.98	-0.454032	-0.0291463	32.5	30	37.5
PRKDC	P78527	C	42	42	77	42000000	40000000	46000000	0.75	1.06	-0.415037	0.0840643	32.81	31.25	35.94
PRR11	Q96HE9	A	10	10	23	43000000	76000000	93000000	1.67	2.11	0.739848	1.07724	20.28	35.85	43.87
PRR11	Q96HE9	B	14	14	29	31000000	36000000	49000000	1.25	1.81	0.321928	0.85599	26.72	31.03	42.24
PRR11	Q96HE9	C	14	14	32	29000000	39000000	56000000	1.29	1.84	0.367371	0.879706	23.39	31.45	45.16
RAB10	P61026	A	13	13	38	150000000	130000000	140000000	0.87	0.97	-0.200913	-0.0439433	35.71	30.95	33.33
RAB10	P61026	B	14	14	39	220000000	190000000	210000000	0.85	0.98	-0.234465	-0.0291463	35.48	30.65	33.87
RAB10	P61026	C	9	9	27	97000000	67000000	82000000	0.91	0.97	-0.136062	-0.0439433	39.43	27.24	33.33
RAB11B	Q15907	A	12	12	28	1200000000	1100000000	1200000000	0.92	0.93	-0.120294	-0.104697	34.29	31.43	34.29
RAB11B	Q15907	B	9	9	26	440000000	420000000	430000000	0.92	0.94	-0.120294	-0.0892673	34.11	32.56	33.33
RAB11B	Q15907	C	8	8	24	410000000	400000000	400000000	0.95	0.96	-0.0740006	-0.0588937	33.88	33.06	33.06
RAB12	Q6IQ22	A	9	9	17	31000000	24000000	32000000	0.75	1.03	-0.415037	0.0426443	35.63	27.59	36.78
RAB12	Q6IQ22	B	7	7	18	23000000	17000000	21000000	0.75	0.93	-0.415037	-0.104697	37.7	27.87	34.43
RAB12	Q6IQ22	C	6	6	9	27000000	24000000	30000000	0.87	1.07	-0.200913	0.0976108	33.33	29.63	37.04
RAB14	P61106	A	21	22	84	510000000	380000000	440000000	0.74	0.84	-0.434403	-0.251539	38.35	28.57	33.08
RAB14	P61106	B	21	23	87	930000000	800000000	870000000	0.76	0.81	-0.395929	-0.304006	35.77	30.77	33.46
RAB14	P61106	C	21	23	89	780000000	690000000	710000000	0.87	0.86	-0.200913	-0.217591	35.78	31.65	32.57
RAB18	Q9NP72	A	17	17	119	2400000000	1500000000	1900000000	0.61	0.8	-0.713119	-0.321928	41.38	25.86	32.76
RAB18	Q9NP72	B	20	20	81	1400000000	950000000	1100000000	0.69	0.81	-0.535332	-0.304006	40.58	27.54	31.88
RAB18	Q9NP72	C	17	17	61	970000000	750000000	730000000	0.78	0.75	-0.358454	-0.415037	39.59	30.61	29.8
RAB1A	P62820	A	20	22	127	3900000000	3700000000	4000000000	0.92	1.02	-0.120294	0.0285692	33.62	31.9	34.48
RAB1A	P62820	B	16	16	82	1800000000	1900000000	2000000000	0.98	1.04	-0.0291463	0.0565835	31.58	33.33	35.09
RAB1A	P62820	C	19	19	78	2100000000	1900000000	2000000000	0.94	1	-0.0892673	0	35	31.67	33.33
RAB1B	Q9H0U4	A	8	8	42	390000000	370000000	390000000	0.93	1.02	-0.104697	0.0285692	33.91	32.17	33.91
RAB1B	Q9H0U4	B	7	7	28	430000000	390000000	460000000	0.97	1.02	-0.0439433	0.0285692	33.59	30.47	35.94
RAB1B	Q9H0U4	C	7	7	32	270000000	280000000	270000000	0.94	1.11	-0.0892673	0.15056	32.93	34.15	32.93
RAB20	Q9NX57	A	7	7	15	9900000	18000000	13000000	1.4	0.87	0.485427	-0.200913	24.21	44.01	31.78
RAB20	Q9NX57	B	4	4	5	5100000	6700000	5800000	1.41	1.12	0.495695	0.163499	28.98	38.07	32.95
RAB20	Q9NX57	C	6	6	10	3700000	5200000	3400000	1.19	1	0.250962	0	30.08	42.28	27.64
RAB21	Q9UL25	A	11	11	28	160000000	150000000	170000000	0.94	1.06	-0.0892673	0.0840643	33.33	31.25	35.42
RAB21	Q9UL25	B	13	13	31	98000000	88000000	98000000	0.92	1.01	-0.120294	0.0143553	34.51	30.99	34.51
RAB21	Q9UL25	C	9	9	22	94000000	85000000	83000000	0.89	0.87	-0.168123	-0.200913	35.88	32.44	31.68
RAB27A	P51159	A	5	5	16	110000000	140000000	160000000	1.21	1.41	0.275007	0.495695	26.83	34.15	39.02
RAB27A	P51159	B	5	5	10	48000000	71000000	66000000	1.54	1.38	0.62293	0.464668	25.95	38.38	35.68
RAB27A	P51159	C	6	6	12	98000000	130000000	110000000	1.29	1.33	0.367371	0.411426	28.99	38.46	32.54
RAB27B	O00194	A	11	11	30	220000000	220000000	200000000	0.82	0.77	-0.286304	-0.37707	34.38	34.38	31.25
RAB27B	O00194	B	9	9	23	97000000	92000000	95000000	0.65	0.83	-0.621488	-0.268817	34.15	32.39	33.45
RAB27B	O00194	C	3	3	6	33000000	31000000	19000000	0.93	0.53	-0.104697	-0.915936	39.76	37.35	22.89
RAB2A	P61019	A	18	18	78	970000000	790000000	920000000	0.82	0.93	-0.286304	-0.104697	36.19	29.48	34.33
RAB2A	P61019	B	18	18	62	510000000	470000000	500000000	0.9	0.94	-0.152003	-0.0892673	34.46	31.76	33.78
RAB2A	P61019	C	15	15	60	560000000	520000000	550000000	0.92	0.97	-0.120294	-0.0439433	34.36	31.9	33.74
RAB2B	Q8WUD1	A	3	3	6	9800000	11000000	9300000	0.78	0.78	-0.358454	-0.358454	32.56	36.54	30.9
RAB2B	Q8WUD1	B	3	3	6	3600000	390000	990000	0.07	0.11	-3.8365	-3.18442	72.29	7.83	19.88
RAB2B	Q8WUD1	C	2	2	5	4300000	3500000	4800000	0.95	1.37	-0.0740006	0.454176	34.13	27.78	38.1
RAB30	Q15771	A	6	6	19	51000000	52000000	59000000	1	0.97	0	-0.0439433	31.48	32.1	36.42
RAB30	Q15771	B	9	9	35	32000000	55000000	37000000	1.23	1.33	0.298658	0.411426	25.81	44.35	29.84
RAB30	Q15771	C	10	10	27	39000000	40000000	44000000	1.08	1.06	0.111031	0.0840643	31.71	32.52	35.77
RAB31	Q13636	A	10	10	29	270000000	260000000	290000000	0.97	1.06	-0.0439433	0.0840643	32.93	31.71	35.37
RAB31	Q13636	B	12	12	25	130000000	140000000	150000000	1.13	1.12	0.176323	0.163499	30.95	33.33	35.71
RAB31	Q13636	C	9	9	22	100000000	130000000	100000000	1.15	0.97	0.201634	-0.0439433	30.3	39.39	30.3
RAB32	Q13637	A	11	11	31	95000000	77000000	74000000	0.8	0.79	-0.321928	-0.340075	38.62	31.3	30.08
RAB32	Q13637	B	10	10	20	70000000	53000000	43000000	0.74	0.63	-0.434403	-0.666576	42.17	31.93	25.9
RAB32	Q13637	C	8	8	16	52000000	51000000	33000000	0.95	0.64	-0.0740006	-0.643856	38.24	37.5	24.26
RAB34	Q9BZG1, Q9BZG1-2	A	7	7	20	190000000	130000000	170000000	0.7	0.83	-0.514573	-0.268817	38.78	26.53	34.69
RAB34	Q9BZG1, Q9BZG1-2	B	11	11	28	150000000	100000000	100000000	0.68	0.72	-0.556393	-0.473931	42.86	28.57	28.57
RAB34	Q9BZG1, Q9BZG1-2	C	9	9	27	130000000	95000000	89000000	0.67	0.63	-0.577767	-0.666576	41.4	30.25	28.34
RAB35	Q15286	A	12	12	31	38000000	40000000	41000000	0.93	1.2	-0.104697	0.263034	31.93	33.61	34.45
RAB35	Q15286	B	9	9	18	43000000	38000000	46000000	0.77	1.01	-0.37707	0.0143553	33.86	29.92	36.22
RAB35	Q15286	C	6	6	11	29000000	30000000	29000000	0.92	0.84	-0.120294	-0.251539	32.95	34.09	32.95
RAB3D	O95716	A	6	6	17	180000000	120000000	170000000	0.64	0.95	-0.643856	-0.0740006	38.3	25.53	36.17
RAB3D	O95716	B	8	8	22	110000000	84000000	97000000	0.74	0.89	-0.434403	-0.168123	37.8	28.87	33.33
RAB3D	O95716	C	5	6	21	93000000	75000000	84000000	0.83	0.93	-0.268817	-0.104697	36.9	29.76	33.33
RAB43	Q86YS6	A	7	7	16	24000000	19000000	21000000	0.84	0.89	-0.251539	-0.168123	37.5	29.69	32.81
RAB43	Q86YS6	B	6	6	10	14000000	12000000	11000000	0.81	0.77	-0.304006	-0.37707	37.84	32.43	29.73
RAB43	Q86YS6	C	8	8	13	13000000	11000000	9400000	0.86	0.83	-0.217591	-0.268817	38.92	32.93	28.14
RAB4A	P20338	A	10	10	18	65000000	32000000	25000000	0.49	0.36	-1.02915	-1.47393	53.28	26.23	20.49
RAB4A	P20338	B	12	12	27	45000000	22000000	18000000	0.47	0.35	-1.08927	-1.51457	52.94	25.88	21.18
RAB4A	P20338	C	12	12	32	62000000	31000000	19000000	0.48	0.36	-1.05889	-1.47393	55.36	27.68	16.96
RAB5A	P20339	A	10	10	41	270000000	260000000	330000000	0.98	1.13	-0.0291463	0.176323	31.4	30.23	38.37
RAB5A	P20339	B	8	8	36	290000000	280000000	300000000	1.04	1.18	0.0565835	0.238787	33.33	32.18	34.48
RAB5A	P20339	C	9	9	35	120000000	110000000	120000000	0.96	0.99	-0.0588937	-0.0144996	34.29	31.43	34.29
RAB5B	P61020	A	7	7	26	130000000	56000000	58000000	0.93	0.97	-0.104697	-0.0439433	53.28	22.95	23.77
RAB5B	P61020	B	7	7	26	76000000	71000000	72000000	0.95	1.09	-0.0740006	0.124328	34.7	32.42	32.88
RAB5B	P61020	C	7	7	21	43000000	41000000	38000000	0.97	0.92	-0.0439433	-0.120294	35.25	33.61	31.15
RAB5C	P51148	A	14	14	67	480000000	460000000	460000000	0.96	1.02	-0.0588937	0.0285692	34.29	32.86	32.86
RAB5C	P51148	B	14	14	65	490000000	460000000	490000000	0.93	0.99	-0.104697	-0.0144996	34.03	31.94	34.03
RAB5C	P51148	C	13	13	53	410000000	410000000	620000000	0.98	0.94	-0.0291463	-0.0892673	28.47	28.47	43.06
RAB7A	P51149	A	23	23	163	3000000000	2500000000	2900000000	0.88	1.01	-0.184425	0.0143553	35.71	29.76	34.52
RAB7A	P51149	B	24	24	120	1800000000	1600000000	1800000000	0.9	1	-0.152003	0	34.62	30.77	34.62
RAB7A	P51149	C	26	26	100	1500000000	1400000000	1300000000	0.91	0.92	-0.136062	-0.120294	35.71	33.33	30.95
RAB7L1	O14966	A	7	7	19	66000000	46000000	51000000	0.68	0.78	-0.556393	-0.358454	40.49	28.22	31.29
RAB7L1	O14966	B	8	8	18	29000000	18000000	28000000	0.66	0.95	-0.599462	-0.0740006	38.67	24	37.33
RAB7L1	O14966	C	6	6	12	31000000	25000000	31000000	0.74	0.76	-0.434403	-0.395929	35.63	28.74	35.63
RAB8A	P61006	A	11	11	23	210000000	160000000	190000000	0.85	1.01	-0.234465	0.0143553	37.5	28.57	33.93
RAB8A	P61006	B	9	9	25	120000000	110000000	130000000	0.94	1.03	-0.0892673	0.0426443	33.33	30.56	36.11
RAB8A	P61006	C	7	7	22	87000000	74000000	81000000	0.87	0.95	-0.200913	-0.0740006	35.95	30.58	33.47
RAB9A	P51151	A	20	20	76	690000000	730000000	760000000	1	1.1	0	0.137504	31.65	33.49	34.86
RAB9A	P51151	B	22	22	60	290000000	310000000	300000000	1.09	1.04	0.124328	0.0565835	32.22	34.44	33.33
RAB9A	P51151	C	21	21	68	300000000	370000000	340000000	1.17	1.04	0.226509	0.0565835	29.7	36.63	33.66
RAC1	P63000, P63000-2	A	3	3	6	14000000	19000000	41000000	0.84	1.8	-0.251539	0.847997	18.92	25.68	55.41
RAC1	P63000, P63000-2	B	6	6	14	16000000	12000000	21000000	0.63	1.25	-0.666576	0.321928	32.65	24.49	42.86
RAC1	P63000, P63000-2	C	5	5	11	33000000	22000000	28000000	0.66	0.79	-0.599462	-0.340075	39.76	26.51	33.73
RALA	P11233	A	7	7	10	13000000	13000000	23000000	1.32	2.08	0.400538	1.05658	26.53	26.53	46.94
RALA	P11233	B	4	4	13	14000000	18000000	27000000	1.22	1.76	0.286881	0.815575	23.73	30.51	45.76
RALA	P11233	C	7	7	14	12000000	9300000	13000000	0.83	1.2	-0.268817	0.263034	34.99	27.11	37.9
RAN	P62826	A	7	7	11	51000000	29000000	41000000	0.86	1.15	-0.217591	0.201634	42.15	23.97	33.88
RAN	P62826	B	8	8	14	11000000	11000000	14000000	1.01	1	0.0143553	0	30.56	30.56	38.89
RAN	P62826	C	6	6	13	23000000	22000000	29000000	0.97	1.25	-0.0439433	0.321928	31.08	29.73	39.19
RAP1B	P61224	A	13	13	59	400000000	420000000	480000000	1.02	1.14	0.0285692	0.189034	30.77	32.31	36.92
RAP1B	P61224	B	17	17	63	360000000	350000000	430000000	1.05	1.16	0.0703893	0.214125	31.58	30.7	37.72
RAP1B	P61224	C	17	17	48	220000000	230000000	200000000	0.93	0.91	-0.104697	-0.136062	33.85	35.38	30.77
RBBP4	Q09028, Q09028-3	A	8	8	10	4500000	2900000	17000000	1	3.29	0	1.71809	18.44	11.89	69.67
RBBP4	Q09028, Q09028-3	B	4	4	5	11000000	3200000	6300000	0.29	0.59	-1.78588	-0.761213	53.66	15.61	30.73
RBBP4	Q09028, Q09028-3	C	11	11	18	14000000	7800000	19000000	0.45	1.39	-1.152	0.475085	34.31	19.12	46.57
RCC1	P18754, P18754-2	A	6	6	7	7700000	6700000	13000000	1.12	2.35	0.163499	1.23266	28.1	24.45	47.45
RCC1	P18754, P18754-2	B	4	4	5	2400000	3500000	2900000	4.53	4.42	2.17951	2.14405	27.27	39.77	32.95
RCC1	P18754, P18754-2	C	11	11	19	14000000	15000000	26000000	1.34	2.08	0.422233	1.05658	25.45	27.27	47.27
RCN1	Q15293	A	14	14	26	61000000	67000000	63000000	1.14	1.11	0.189034	0.15056	31.94	35.08	32.98
RCN1	Q15293	B	9	9	24	26000000	32000000	26000000	1.25	0.98	0.321928	-0.0291463	30.95	38.1	30.95
RCN1	Q15293	C	7	7	16	30000000	27000000	30000000	0.93	1.02	-0.104697	0.0285692	34.48	31.03	34.48
RDH10	Q8IZV5	A	24	24	141	2000000000	1200000000	880000000	0.56	0.45	-0.836501	-1.152	49.02	29.41	21.57
RDH10	Q8IZV5	B	24	24	150	3100000000	2000000000	1700000000	0.52	0.46	-0.943416	-1.12029	45.59	29.41	25
RDH10	Q8IZV5	C	23	23	106	2100000000	1200000000	980000000	0.54	0.42	-0.888969	-1.25154	49.07	28.04	22.9
RDH11	Q8TC12	A	11	11	17	31000000	29000000	34000000	0.9	1.06	-0.152003	0.0840643	32.98	30.85	36.17
RDH11	Q8TC12	B	9	9	24	26000000	21000000	23000000	0.85	0.88	-0.234465	-0.184425	37.14	30	32.86
RDH11	Q8TC12	C	8	8	17	17000000	16000000	17000000	1.02	1	0.0285692	0	34	32	34
RDH14	Q9HBH5	A	7	7	18	45000000	35000000	34000000	0.76	0.77	-0.395929	-0.37707	39.47	30.7	29.82
RDH14	Q9HBH5	B	6	6	14	19000000	18000000	17000000	0.98	0.92	-0.0291463	-0.120294	35.19	33.33	31.48
RDH14	Q9HBH5	C	7	7	18	22000000	18000000	22000000	0.79	0.91	-0.340075	-0.136062	35.48	29.03	35.48
RHOA	P61586	A	9	9	18	120000000	110000000	130000000	0.94	1.18	-0.0892673	0.238787	33.33	30.56	36.11
RHOA	P61586	B	12	12	30	55000000	55000000	58000000	0.92	0.94	-0.120294	-0.0892673	32.74	32.74	34.52
RHOA	P61586	C	10	10	33	79000000	66000000	65000000	0.81	0.8	-0.304006	-0.321928	37.62	31.43	30.95
RHOG	P84095	A	9	9	21	49000000	61000000	62000000	1.13	1.43	0.176323	0.516015	28.49	35.47	36.05
RHOG	P84095	B	8	8	20	50000000	49000000	59000000	1.03	1.29	0.0426443	0.367371	31.65	31.01	37.34
RHOG	P84095	C	10	10	23	62000000	66000000	66000000	1.06	1.09	0.0840643	0.124328	31.96	34.02	34.02
RPL10	P27635	A	4	4	10	37000000	31000000	37000000	1	1.09	0	0.124328	35.24	29.52	35.24
RPL10	P27635	B	4	4	11	26000000	24000000	27000000	0.94	1.12	-0.0892673	0.163499	33.77	31.17	35.06
RPL10	P27635	C	6	6	15	34000000	33000000	42000000	0.97	1.13	-0.0439433	0.176323	31.19	30.28	38.53
RPL10A	P62906	A	8	8	26	28000000	29000000	32000000	0.93	1.11	-0.104697	0.15056	31.46	32.58	35.96
RPL10A	P62906	B	7	7	18	24000000	22000000	27000000	0.97	1.16	-0.0439433	0.214125	32.88	30.14	36.99
RPL10A	P62906	C	7	7	14	28000000	33000000	36000000	1.04	1.17	0.0565835	0.226509	28.87	34.02	37.11
RPL11	P62913, P62913-2	A	4	4	8	40000000	42000000	46000000	1.13	1.21	0.176323	0.275007	31.25	32.81	35.94
RPL11	P62913, P62913-2	B	6	6	10	19000000	21000000	26000000	1.07	1.31	0.0976108	0.389567	28.79	31.82	39.39
RPL11	P62913, P62913-2	C	4	4	10	23000000	26000000	34000000	1.05	1.3	0.0703893	0.378512	27.71	31.33	40.96
RPL12	P30050	A	6	6	12	64000000	77000000	71000000	1.09	1.13	0.124328	0.176323	30.19	36.32	33.49
RPL12	P30050	B	5	5	10	25000000	26000000	28000000	0.98	1.2	-0.0291463	0.263034	31.65	32.91	35.44
RPL12	P30050	C	6	6	13	49000000	48000000	51000000	0.97	1.02	-0.0439433	0.0285692	33.11	32.43	34.46
RPL13	P26373	A	3	3	9	58000000	61000000	68000000	1.02	1.14	0.0285692	0.189034	31.02	32.62	36.36
RPL13	P26373	B	5	5	19	17000000	17000000	19000000	1.06	1.1	0.0840643	0.137504	32.08	32.08	35.85
RPL13	P26373	C	4	4	12	27000000	31000000	34000000	1.01	1.16	0.0143553	0.214125	29.35	33.7	36.96
RPL13A	P40429	A	3	3	6	11000000	10000000	14000000	0.9	1.34	-0.152003	0.422233	31.43	28.57	40
RPL13A	P40429	B	3	3	6	8000000	8000000	7900000	1	0.98	0	-0.0291463	33.47	33.47	33.05
RPL13A	P40429	C	2	2	5	120000	3500000	120000	28.09	1	4.81198	0	3.21	93.58	3.21
RPL14	P50914	A	3	3	8	38000000	41000000	45000000	1.1	1.19	0.137504	0.250962	30.65	33.06	36.29
RPL14	P50914	B	3	3	9	16000000	16000000	18000000	0.88	1.07	-0.184425	0.0976108	32	32	36
RPL14	P50914	C	3	3	7	16000000	18000000	18000000	1.12	1.15	0.163499	0.201634	30.77	34.62	34.62
RPL15	P61313	A	6	6	14	42000000	44000000	79000000	1.07	1.53	0.0976108	0.613532	25.45	26.67	47.88
RPL15	P61313	B	4	4	8	10000000	20000000	13000000	1.09	1.23	0.124328	0.298658	23.26	46.51	30.23
RPL15	P61313	C	4	4	8	13000000	19000000	19000000	1.55	1.52	0.632268	0.604071	25.49	37.25	37.25
RPL17	P18621	A	4	4	14	37000000	39000000	48000000	0.98	1.21	-0.0291463	0.275007	29.84	31.45	38.71
RPL17	P18621	B	6	6	12	31000000	30000000	34000000	1.01	1.02	0.0143553	0.0285692	32.63	31.58	35.79
RPL17	P18621	C	7	7	11	49000000	48000000	53000000	1.03	1.14	0.0426443	0.189034	32.67	32	35.33
RPL18	Q07020	A	6	6	12	59000000	61000000	61000000	0.96	0.95	-0.0588937	-0.0740006	32.6	33.7	33.7
RPL18	Q07020	B	6	6	14	29000000	27000000	31000000	0.92	1.07	-0.120294	0.0976108	33.33	31.03	35.63
RPL18	Q07020	C	6	6	12	53000000	50000000	60000000	0.97	1.25	-0.0439433	0.321928	32.52	30.67	36.81
RPL18A	Q02543	A	6	6	13	25000000	24000000	28000000	1.03	1.19	0.0426443	0.250962	32.47	31.17	36.36
RPL18A	Q02543	B	3	3	5	16000000	10000000	11000000	0.94	0.97	-0.0892673	-0.0439433	43.24	27.03	29.73
RPL18A	Q02543	C	5	5	12	26000000	24000000	26000000	0.9	1.03	-0.152003	0.0426443	34.21	31.58	34.21
RPL19	P84098	A	4	4	9	27000000	27000000	32000000	1.02	1.22	0.0285692	0.286881	31.4	31.4	37.21
RPL19	P84098	B	4	4	5	13000000	9900000	12000000	0.84	0.95	-0.251539	-0.0740006	37.25	28.37	34.38
RPL19	P84098	C	3	3	7	22000000	24000000	24000000	1.28	1.14	0.356144	0.189034	31.43	34.29	34.29
RPL21	P46778	A	3	3	12	41000000	43000000	46000000	1.17	1.28	0.226509	0.356144	31.54	33.08	35.38
RPL21	P46778	B	3	3	6	30000000	28000000	31000000	0.85	1.01	-0.234465	0.0143553	33.71	31.46	34.83
RPL21	P46778	C	5	5	18	32000000	30000000	34000000	1.02	1.16	0.0285692	0.214125	33.33	31.25	35.42
RPL22	P35268	A	2	2	5	72000000	76000000	84000000	1.06	1.17	0.0840643	0.226509	31.03	32.76	36.21
RPL22	P35268	B	4	4	7	19000000	20000000	23000000	1.01	1.2	0.0143553	0.263034	30.65	32.26	37.1
RPL22	P35268	C	5	5	9	19000000	20000000	25000000	1.02	1.48	0.0285692	0.565597	29.69	31.25	39.06
RPL23	P62829	A	6	6	12	26000000	28000000	33000000	1.07	1.28	0.0976108	0.356144	29.89	32.18	37.93
RPL23	P62829	B	5	5	12	15000000	13000000	15000000	1.06	1.09	0.0840643	0.124328	34.88	30.23	34.88
RPL23	P62829	C	5	5	9	28000000	34000000	35000000	1.16	1.21	0.214125	0.275007	28.87	35.05	36.08
RPL23A	P62750	A	4	4	8	51000000	51000000	55000000	0.97	1.1	-0.0439433	0.137504	32.48	32.48	35.03
RPL23A	P62750	B	3	3	9	10000000	13000000	14000000	1	0.91	0	-0.136062	27.03	35.14	37.84
RPL23A	P62750	C	4	4	9	38000000	38000000	39000000	0.99	1.02	-0.0144996	0.0285692	33.04	33.04	33.91
RPL24	P83731	A	4	4	10	30000000	31000000	27000000	0.93	1.27	-0.104697	0.344828	34.09	35.23	30.68
RPL24	P83731	B	5	5	11	13000000	13000000	14000000	0.79	1.05	-0.340075	0.0703893	32.5	32.5	35
RPL24	P83731	C	3	3	11	24000000	22000000	29000000	0.84	1.15	-0.251539	0.201634	32	29.33	38.67
RPL27	P61353	A	2	2	5	50000000	48000000	56000000	0.94	1.12	-0.0892673	0.163499	32.47	31.17	36.36
RPL27	P61353	B	4	4	10	12000000	11000000	12000000	0.95	1.03	-0.0740006	0.0426443	34.29	31.43	34.29
RPL27	P61353	C	4	4	9	26000000	24000000	31000000	0.92	1.1	-0.120294	0.137504	32.1	29.63	38.27
RPL27A	P46776	A	5	5	7	45000000	49000000	160000000	1.08	2.64	0.111031	1.40054	17.72	19.29	62.99
RPL27A	P46776	B	5	5	9	17000000	16000000	24000000	1	1.12	0	0.163499	29.82	28.07	42.11
RPL27A	P46776	C	4	4	8	28000000	24000000	28000000	0.88	0.99	-0.184425	-0.0144996	35	30	35
RPL3	P39023	A	12	12	23	45000000	50000000	56000000	1.03	1.2	0.0426443	0.263034	29.8	33.11	37.09
RPL3	P39023	B	12	12	36	31000000	29000000	34000000	1.13	1.07	0.176323	0.0976108	32.98	30.85	36.17
RPL3	P39023	C	16	16	41	42000000	36000000	45000000	0.99	1.1	-0.0144996	0.137504	34.15	29.27	36.59
RPL31	P62899	A	3	3	5	89000000	84000000	95000000	1	1.11	0	0.15056	33.21	31.34	35.45
RPL31	P62899	B	3	3	6	26000000	26000000	30000000	1.15	1.17	0.201634	0.226509	31.71	31.71	36.59
RPL31	P62899	C	4	4	9	44000000	43000000	51000000	1.25	1.37	0.321928	0.454176	31.88	31.16	36.96
RPL36A	P83881	A	3	3	5	16000000	19000000	19000000	1.13	1.12	0.176323	0.163499	29.63	35.19	35.19
RPL36A	P83881	B	4	4	6	6900000	6500000	6300000	0.95	0.97	-0.0740006	-0.0439433	35.03	32.99	31.98
RPL36A	P83881	C	4	4	6	10000000	10000000	9400000	1.03	1	0.0426443	0	34.01	34.01	31.97
RPL4	P36578	A	5	5	10	12000000	10000000	14000000	0.88	1.11	-0.184425	0.15056	33.33	27.78	38.89
RPL4	P36578	B	7	7	19	11000000	11000000	14000000	0.95	1.12	-0.0740006	0.163499	30.56	30.56	38.89
RPL4	P36578	C	8	8	18	22000000	21000000	24000000	0.99	1.07	-0.0144996	0.0976108	32.84	31.34	35.82
RPL5	P46777	A	6	6	10	14000000	12000000	16000000	0.89	1.23	-0.168123	0.298658	33.33	28.57	38.1
RPL5	P46777	B	5	5	7	6700000	32000000	6500000	1.55	0.93	0.632268	-0.104697	14.82	70.8	14.38
RPL5	P46777	C	5	5	7	6600000	4900000	6300000	0.87	0.95	-0.200913	-0.0740006	37.08	27.53	35.39
RPL6	Q02878	A	9	9	24	65000000	61000000	65000000	0.89	0.94	-0.168123	-0.0892673	34.03	31.94	34.03
RPL6	Q02878	B	10	10	20	15000000	14000000	14000000	0.89	1.05	-0.168123	0.0703893	34.88	32.56	32.56
RPL6	Q02878	C	9	9	19	17000000	17000000	18000000	0.98	1.02	-0.0291463	0.0285692	32.69	32.69	34.62
RPL7	P18124	A	8	8	15	48000000	68000000	65000000	1.02	1.37	0.0285692	0.454176	26.52	37.57	35.91
RPL7	P18124	B	6	6	11	14000000	15000000	15000000	0.94	1.1	-0.0892673	0.137504	31.82	34.09	34.09
RPL7	P18124	C	6	6	11	29000000	26000000	29000000	1.01	1.09	0.0143553	0.124328	34.52	30.95	34.52
RPL7A	P62424	A	9	9	19	67000000	62000000	73000000	0.91	1.12	-0.136062	0.163499	33.17	30.69	36.14
RPL7A	P62424	B	7	7	9	17000000	10000000	15000000	0.69	1.03	-0.535332	0.0426443	40.48	23.81	35.71
RPL7A	P62424	C	5	5	16	34000000	32000000	36000000	0.89	1.06	-0.168123	0.0840643	33.33	31.37	35.29
RPL8	P62917	A	5	5	14	41000000	44000000	47000000	1.1	1.21	0.137504	0.275007	31.06	33.33	35.61
RPL8	P62917	B	7	7	17	8600000	9800000	9500000	1.26	1.14	0.333424	0.189034	30.82	35.13	34.05
RPL8	P62917	C	11	11	26	18000000	16000000	18000000	0.97	1	-0.0439433	0	34.62	30.77	34.62
RPL9	P32969	A	6	6	18	100000000	95000000	120000000	1.04	1.17	0.0565835	0.226509	31.75	30.16	38.1
RPL9	P32969	B	6	6	25	70000000	70000000	79000000	0.98	1.08	-0.0291463	0.111031	31.96	31.96	36.07
RPL9	P32969	C	8	8	25	83000000	85000000	94000000	0.97	1.1	-0.0439433	0.137504	31.68	32.44	35.88
RPLP0	P05388	A	6	6	10	100000000	98000000	110000000	0.99	1.16	-0.0144996	0.214125	32.47	31.82	35.71
RPLP0	P05388	B	5	5	13	37000000	35000000	47000000	0.94	1.21	-0.0892673	0.275007	31.09	29.41	39.5
RPLP0	P05388	C	7	7	13	64000000	65000000	79000000	0.88	1.19	-0.184425	0.250962	30.77	31.25	37.98
RPLP2	P05387	A	8	8	17	79000000	70000000	91000000	0.92	1.1	-0.120294	0.137504	32.92	29.17	37.92
RPLP2	P05387	B	7	7	19	57000000	48000000	59000000	1.02	1.08	0.0285692	0.111031	34.76	29.27	35.98
RPLP2	P05387	C	6	6	17	41000000	43000000	62000000	0.93	1.13	-0.104697	0.176323	28.08	29.45	42.47
RPN1	P04843	A	23	23	43	90000000	100000000	89000000	1.17	1	0.226509	0	32.26	35.84	31.9
RPN1	P04843	B	16	16	30	30000000	25000000	25000000	0.79	0.81	-0.340075	-0.304006	37.5	31.25	31.25
RPN1	P04843	C	23	23	44	74000000	55000000	68000000	0.85	0.94	-0.234465	-0.0892673	37.56	27.92	34.52
RPN2	P04844	A	12	12	24	40000000	43000000	43000000	1.1	1.05	0.137504	0.0703893	31.75	34.13	34.13
RPN2	P04844	B	9	9	23	15000000	13000000	15000000	0.7	1	-0.514573	0	34.88	30.23	34.88
RPN2	P04844	C	8	8	19	23000000	14000000	21000000	0.62	0.98	-0.68966	-0.0291463	39.66	24.14	36.21
RPS11	P62280	A	4	4	6	10000000	10000000	6300000	0.89	1.2	-0.168123	0.263034	38.02	38.02	23.95
RPS11	P62280	B	4	4	5	3300000	5400000	6300000	1.86	1.79	0.895303	0.83996	22	36	42
RPS11	P62280	C	6	6	8	11000000	12000000	15000000	1.04	1.27	0.0565835	0.344828	28.95	31.58	39.47
RPS16	P62249	A	3	3	5	50000000	91000000	71000000	1.09	1.43	0.124328	0.516015	23.58	42.92	33.49
RPS16	P62249	B	2	2	6	13000000	12000000	14000000	0.97	1.11	-0.0439433	0.15056	33.33	30.77	35.9
RPS16	P62249	C	4	4	5	29000000	33000000	32000000	1.14	1.18	0.189034	0.238787	30.85	35.11	34.04
RPS2	P15880	A	5	5	10	15000000	14000000	21000000	1.06	1.54	0.0840643	0.62293	30	28	42
RPS2	P15880	B	4	4	10	9900000	9600000	11000000	0.86	1.19	-0.217591	0.250962	32.46	31.48	36.07
RPS2	P15880	C	5	5	6	8600000	7300000	9800000	5.23	10.41	2.38681	3.3799	33.46	28.4	38.13
RPS23	P62266	A	2	2	5	38000000	35000000	39000000	0.93	1.03	-0.104697	0.0426443	33.93	31.25	34.82
RPS23	P62266	B	3	3	7	6300000	6700000	5800000	1.09	0.98	0.124328	-0.0291463	33.51	35.64	30.85
RPS23	P62266	C	4	4	7	11000000	6200000	7000000	0.23	0.25	-2.12029	-2	45.45	25.62	28.93
RPS27	P42677	A	4	4	9	47000000	46000000	49000000	1.13	1.11	0.176323	0.15056	33.1	32.39	34.51
RPS27	P42677	B	4	4	11	12000000	11000000	11000000	0.79	1.02	-0.340075	0.0285692	35.29	32.35	32.35
RPS27	P42677	C	3	3	15	17000000	15000000	15000000	0.79	0.88	-0.340075	-0.184425	36.17	31.91	31.91
RPS27A	P62979	A	8	8	48	2400000000	2200000000	2400000000	0.92	0.99	-0.120294	-0.0144996	34.29	31.43	34.29
RPS27A	P62979	B	8	8	31	670000000	590000000	600000000	0.92	0.95	-0.120294	-0.0740006	36.02	31.72	32.26
RPS27A	P62979	C	10	10	33	650000000	600000000	560000000	0.84	0.97	-0.251539	-0.0439433	35.91	33.15	30.94
RPS3	P23396	A	8	8	20	8800000	14000000	18000000	1.25	1.52	0.321928	0.604071	21.57	34.31	44.12
RPS3	P23396	B	7	7	14	12000000	10000000	12000000	1	0.98	0	-0.0291463	35.29	29.41	35.29
RPS3	P23396	C	8	8	12	17000000	16000000	610000000	1.04	1.81	0.0565835	0.85599	2.64	2.49	94.87
RPS3A	P61247	A	8	8	12	10000000	12000000	19000000	0.96	1.56	-0.0588937	0.641546	24.39	29.27	46.34
RPS3A	P61247	B	5	5	7	4200000	5000000	4700000	1.17	1.11	0.226509	0.15056	30.22	35.97	33.81
RPS3A	P61247	C	6	6	10	18000000	18000000	23000000	1.09	1.3	0.124328	0.378512	30.51	30.51	38.98
RPS4X	P62701	A	6	6	9	12000000	13000000	17000000	1.3	1.74	0.378512	0.799087	28.57	30.95	40.48
RPS4X	P62701	B	4	4	9	5400000	4400000	5500000	1.01	1.3	0.0143553	0.378512	35.29	28.76	35.95
RPS4X	P62701	C	7	7	11	17000000	17000000	22000000	1.14	1.44	0.189034	0.526069	30.36	30.36	39.29
RPS7	P62081	A	7	7	17	31000000	23000000	31000000	0.63	1.06	-0.666576	0.0840643	36.47	27.06	36.47
RPS7	P62081	B	6	6	14	18000000	18000000	20000000	1	1.08	0	0.111031	32.14	32.14	35.71
RPS7	P62081	C	6	6	19	19000000	19000000	21000000	0.99	1.09	-0.0144996	0.124328	32.2	32.2	35.59
RPS8	P62241	A	5	5	8	46000000	46000000	57000000	1.06	1.13	0.0840643	0.176323	30.87	30.87	38.26
RPS8	P62241	B	6	6	13	7900000	9700000	9000000	1.62	1.26	0.695994	0.333424	29.7	36.47	33.83
RPS8	P62241	C	7	7	17	24000000	22000000	27000000	0.91	1.16	-0.136062	0.214125	32.88	30.14	36.99
RRBP1	Q9P2E9, Q9P2E9-2	A	7	7	10	9200000	8300000	8900000	0.91	0.95	-0.136062	-0.0740006	34.85	31.44	33.71
RRBP1	Q9P2E9, Q9P2E9-2	B	12	12	13	1800000	1300000	1000000	1.04	0.75	0.0565835	-0.415037	43.9	31.71	24.39
RRBP1	Q9P2E9, Q9P2E9-2	C	11	11	14	4800000	4100000	5300000	0.89	1.13	-0.168123	0.176323	33.8	28.87	37.32
RTN4	Q9NQC3	A	4	4	17	49000000	41000000	41000000	0.84	0.92	-0.251539	-0.120294	37.4	31.3	31.3
RTN4	Q9NQC3	B	4	4	15	28000000	23000000	37000000	0.82	0.9	-0.286304	-0.152003	31.82	26.14	42.05
RTN4	Q9NQC3	C	4	4	12	60000000	48000000	45000000	0.8	0.71	-0.321928	-0.494109	39.22	31.37	29.41
SCCPDH	Q8NBX0	A	18	18	71	530000000	460000000	28000000	0.88	0.07	-0.184425	-3.8365	52.06	45.19	2.75
SCCPDH	Q8NBX0	B	18	18	78	400000000	390000000	68000000	0.97	0.15	-0.0439433	-2.73697	46.62	45.45	7.93
SCCPDH	Q8NBX0	C	18	18	71	220000000	210000000	27000000	0.98	0.13	-0.0291463	-2.94342	48.14	45.95	5.91
SCP2	P22307	A	6	6	7	11000000	3900000	10000000	0.21	1.16	-2.25154	0.214125	44.18	15.66	40.16
SCP2	P22307	B	3	3	6	4100000	1600000	2700000	0.61	1.12	-0.713119	0.163499	48.81	19.05	32.14
SCP2	P22307	C	7	7	8	5200000	4200000	6600000	0.88	1.19	-0.184425	0.250962	32.5	26.25	41.25
SDF2L1	Q9HCN8	A	2	2	5	18000000	23000000	22000000	1.27	1.17	0.344828	0.226509	28.57	36.51	34.92
SDF2L1	Q9HCN8	B	4	4	7	4800000	3100000	2500000	0.64	0.5	-0.643856	-1	46.15	29.81	24.04
SDF2L1	Q9HCN8	C	3	3	5	5700000	5400000	3500000	0.86	0.66	-0.217591	-0.599462	39.04	36.99	23.97
SDR16C5	Q8N3Y7	A	18	18	97	1000000000	1100000000	570000000	1.1	0.56	0.137504	-0.836501	37.45	41.2	21.35
SDR16C5	Q8N3Y7	B	20	20	78	500000000	610000000	400000000	1.29	0.81	0.367371	-0.304006	33.11	40.4	26.49
SDR16C5	Q8N3Y7	C	18	18	57	520000000	740000000	380000000	1.39	0.74	0.475085	-0.434403	31.71	45.12	23.17
SEC22B	O75396	A	7	7	19	37000000	43000000	34000000	1.23	0.98	0.298658	-0.0291463	32.46	37.72	29.82
SEC22B	O75396	B	7	7	18	16000000	14000000	12000000	0.86	0.68	-0.217591	-0.556393	38.1	33.33	28.57
SEC22B	O75396	C	6	6	17	21000000	15000000	17000000	0.67	0.84	-0.577767	-0.251539	39.62	28.3	32.08
SERPINH1	P50454	A	20	20	47	220000000	180000000	120000000	0.77	0.57	-0.37707	-0.810966	42.31	34.62	23.08
SERPINH1	P50454	B	21	21	54	130000000	99000000	74000000	0.7	0.53	-0.514573	-0.915936	42.9	32.67	24.42
SERPINH1	P50454	C	14	14	33	190000000	130000000	130000000	0.66	0.67	-0.599462	-0.577767	42.22	28.89	28.89
SLC27A2	O14975	A	8	8	11	11000000	10000000	6000000	0.72	0.54	-0.473931	-0.888969	40.74	37.04	22.22
SLC27A2	O14975	B	6	6	10	14000000	11000000	8800000	0.75	0.63	-0.415037	-0.666576	41.42	32.54	26.04
SLC27A2	O14975	C	6	6	9	8400000	4700000	6000000	0.12	0.11	-3.05889	-3.18442	43.98	24.61	31.41
SLC3A2	P08195	A	20	20	49	150000000	130000000	270000000	0.91	1.82	-0.136062	0.863938	27.27	23.64	49.09
SLC3A2	P08195	B	23	23	53	150000000	86000000	150000000	0.53	1.01	-0.915936	0.0143553	38.86	22.28	38.86
SLC3A2	P08195	C	29	29	48	300000000	100000000	140000000	0.37	0.5	-1.4344	-1	55.56	18.52	25.93
SLC7A5	Q01650	A	4	4	9	15000000	17000000	34000000	1.05	2.03	0.0703893	1.02148	22.73	25.76	51.52
SLC7A5	Q01650	B	3	3	5	49000000	27000000	50000000	0.54	1.01	-0.888969	0.0143553	38.89	21.43	39.68
SLC7A5	Q01650	C	2	2	5	51000000	19000000	24000000	0.08	0.09	-3.64386	-3.47393	54.26	20.21	25.53
SQLE	Q14534	A	22	22	85	250000000	240000000	210000000	0.99	0.9	-0.0144996	-0.152003	35.71	34.29	30
SQLE	Q14534	B	21	21	84	360000000	370000000	350000000	0.98	0.96	-0.0291463	-0.0588937	33.33	34.26	32.41
SQLE	Q14534	C	20	20	72	300000000	310000000	260000000	1.04	0.87	0.0565835	-0.200913	34.48	35.63	29.89
SQSTM1	Q13501, Q13501-2	A	5	5	8	10000000	7500000	6800000	0.82	0.91	-0.286304	-0.136062	41.15	30.86	27.98
SQSTM1	Q13501, Q13501-2	B	8	8	12	3900000	4800000	3400000	1.21	1.13	0.275007	0.176323	32.23	39.67	28.1
SQSTM1	Q13501, Q13501-2	C	4	4	6	3400000	4000000	3700000	1.2	1.03	0.263034	0.0426443	30.63	36.04	33.33
SRPR	P08240	A	6	6	9	6500000	6800000	6100000	2.13	1.77	1.09085	0.823749	33.51	35.05	31.44
SRPR	P08240	B	5	5	5	5400000	5200000	4500000	0.95	0.82	-0.0740006	-0.286304	35.76	34.44	29.8
SRPR	P08240	C	4	4	6	7900000	3400000	3200000	0.8	0.79	-0.321928	-0.340075	54.48	23.45	22.07
SRPRB	Q9Y5M8	A	5	5	14	27000000	33000000	28000000	1.04	0.93	0.0565835	-0.104697	30.68	37.5	31.82
SRPRB	Q9Y5M8	B	6	6	8	11000000	11000000	8800000	0.97	0.85	-0.0439433	-0.234465	35.71	35.71	28.57
SRPRB	Q9Y5M8	C	6	6	11	12000000	9500000	12000000	0.85	1	-0.234465	0	35.82	28.36	35.82
SSR1	P43307, P43307-2	A	3	3	12	47000000	42000000	49000000	0.86	0.75	-0.217591	-0.415037	34.06	30.43	35.51
SSR1	P43307, P43307-2	B	4	4	7	13000000	8400000	7500000	0.64	0.56	-0.643856	-0.836501	44.98	29.07	25.95
SSR1	P43307, P43307-2	C	3	3	6	20000000	11000000	12000000	0.57	0.58	-0.810966	-0.785875	46.51	25.58	27.91
SSR4	P51571	A	5	5	16	43000000	36000000	31000000	0.95	0.82	-0.0740006	-0.286304	39.09	32.73	28.18
SSR4	P51571	B	4	4	8	15000000	13000000	12000000	0.76	0.73	-0.395929	-0.454032	37.5	32.5	30
SSR4	P51571	C	4	4	8	17000000	13000000	15000000	0.74	0.83	-0.434403	-0.268817	37.78	28.89	33.33
STBD1	O95210	A	6	6	10	4700000	7200000	6600000	1.04	1.35	0.0565835	0.432959	25.41	38.92	35.68
STBD1	O95210	B	5	5	7	2000000	3100000	3400000	1.43	1.84	0.516015	0.879706	23.53	36.47	40
STBD1	O95210	C	7	7	9	4000000	5400000	5500000	1.3	1.08	0.378512	0.111031	26.85	36.24	36.91
STOM	P27105	A	6	6	10	16000000	22000000	33000000	1.39	2.14	0.475085	1.09761	22.54	30.99	46.48
STOM	P27105	B	6	6	13	11000000	12000000	19000000	1.21	1.74	0.275007	0.799087	26.19	28.57	45.24
STOM	P27105	C	3	3	9	9900000	9100000	9900000	0.9	1.13	-0.152003	0.176323	34.26	31.49	34.26
SUN1	O94901-5	A	4	4	5	2200000	1400000	4300000	0.65	1.61	-0.621488	0.687061	27.85	17.72	54.43
SUN1	O94901-5	B	4	4	7	5000000	2300000	4400000	0.45	0.79	-1.152	-0.340075	42.74	19.66	37.61
SUN1	O94901-5	C	8	8	15	3500000	2100000	3300000	0.51	0.76	-0.971431	-0.395929	39.33	23.6	37.08
SURF4	O15260, O15260-2	A	2	2	7	24000000	29000000	26000000	1.25	1.14	0.321928	0.189034	30.38	36.71	32.91
SURF4	O15260, O15260-2	B	2	2	9	5800000	6500000	6700000	1.04	1.13	0.0565835	0.176323	30.53	34.21	35.26
SURF4	O15260, O15260-2	C	2	2	5	4500000	6700000	4500000	1.45	1.03	0.536053	0.0426443	28.66	42.68	28.66
TCP1	P17987	A	11	11	14	9100000	8900000	15000000	0.72	1.66	-0.473931	0.731183	27.58	26.97	45.45
TCP1	P17987	B	9	9	14	7200000	7000000	9300000	1.03	1.24	0.0426443	0.31034	30.64	29.79	39.57
TCP1	P17987	C	6	6	8	5900000	2900000	6700000	0.54	1.1	-0.888969	0.137504	38.06	18.71	43.23
TFRC	P02786	A	16	16	31	54000000	59000000	100000000	1.02	1.83	0.0285692	0.871844	25.35	27.7	46.95
TFRC	P02786	B	13	13	30	42000000	31000000	46000000	0.93	1.3	-0.104697	0.378512	35.29	26.05	38.66
TFRC	P02786	C	21	21	36	85000000	29000000	59000000	0.46	0.85	-1.12029	-0.234465	49.13	16.76	34.1
TMED10	P49755	A	6	6	12	33000000	32000000	35000000	0.94	0.88	-0.0892673	-0.184425	33	32	35
TMED10	P49755	B	6	6	10	19000000	17000000	16000000	0.81	0.88	-0.304006	-0.184425	36.54	32.69	30.77
TMED10	P49755	C	8	8	16	20000000	17000000	17000000	0.71	0.77	-0.494109	-0.37707	37.04	31.48	31.48
TMEM159	Q96B96	A	4	4	12	200000000	180000000	160000000	0.87	0.79	-0.200913	-0.340075	37.04	33.33	29.63
TMEM159	Q96B96	B	3	3	8	140000000	140000000	120000000	0.86	0.8	-0.217591	-0.321928	35	35	30
TMEM159	Q96B96	C	3	3	10	65000000	64000000	56000000	0.94	0.81	-0.0892673	-0.304006	35.14	34.59	30.27
TOP2A	P11388-2	A	9	9	9	10000000	4000000	34000000	0.39	3.31	-1.35845	1.72683	20.83	8.33	70.83
TOP2A	P11388-2	B	13	13	15	6500000	260000	1400000	0.03	0.05	-5.05889	-4.32193	79.66	3.19	17.16
TOP2A	P11388-2	C	20	20	32	22000000	8500000	35000000	0.37	1.52	-1.4344	0.604071	33.59	12.98	53.44
TPD52	P55327, P55327-2, P55327-3	A	5	5	13	34000000	27000000	47000000	0.79	1.32	-0.340075	0.400538	31.48	25	43.52
TPD52	P55327, P55327-2, P55327-3	B	9	9	20	56000000	54000000	59000000	0.99	1.12	-0.0144996	0.163499	33.14	31.95	34.91
TPD52	P55327, P55327-2, P55327-3	C	5	5	11	35000000	32000000	50000000	1.01	1.53	0.0143553	0.613532	29.91	27.35	42.74
TPRG1L	Q5T0D9	A	10	10	41	110000000	150000000	170000000	1.3	1.55	0.378512	0.632268	25.58	34.88	39.53
TPRG1L	Q5T0D9	B	11	11	41	200000000	360000000	360000000	1.85	1.84	0.887525	0.879706	21.74	39.13	39.13
TPRG1L	Q5T0D9	C	11	11	36	120000000	190000000	200000000	1.67	1.75	0.739848	0.807355	23.53	37.25	39.22
TRABD	Q9H4I3	A	8	8	13	14000000	15000000	24000000	1.03	2.74	0.0426443	1.45418	26.42	28.3	45.28
TRABD	Q9H4I3	B	5	5	8	4900000	4900000	6200000	1.35	1.75	0.432959	0.807355	30.63	30.63	38.75
TRABD	Q9H4I3	C	4	4	9	5500000	6500000	7300000	1.11	1.01	0.15056	0.0143553	28.5	33.68	37.82
TUBB	P07437	A	16	18	63	140000000	110000000	120000000	0.82	0.85	-0.286304	-0.234465	37.84	29.73	32.43
TUBB	P07437	B	23	26	84	250000000	280000000	290000000	1.15	1.25	0.201634	0.321928	30.49	34.15	35.37
TUBB	P07437	C	18	21	69	210000000	250000000	270000000	1.23	1.29	0.298658	0.367371	28.77	34.25	36.99
TUBB4B	P68371	A	3	4	13	8700000	14000000	12000000	0.92	1.72	-0.120294	0.782409	25.07	40.35	34.58
TUBB4B	P68371	B	4	6	19	19000000	22000000	21000000	1.1	1.08	0.137504	0.111031	30.65	35.48	33.87
TUBB4B	P68371	C	3	5	12	18000000	19000000	21000000	1.12	1.16	0.163499	0.214125	31.03	32.76	36.21
TXNDC5	Q8NBS9	A	15	16	40	63000000	120000000	67000000	1.68	1.05	0.748461	0.0703893	25.2	48	26.8
TXNDC5	Q8NBS9	B	9	9	15	19000000	26000000	16000000	1.04	0.66	0.0565835	-0.599462	31.15	42.62	26.23
TXNDC5	Q8NBS9	C	6	7	10	18000000	23000000	22000000	1.26	0.99	0.333424	-0.0144996	28.57	36.51	34.92
UBE2G2	P60604	A	11	11	84	2700000000	2700000000	2800000000	1.01	1.01	0.0143553	0.0143553	32.93	32.93	34.15
UBE2G2	P60604	B	10	10	69	1500000000	1200000000	1400000000	0.98	1.01	-0.0291463	0.0143553	36.59	29.27	34.15
UBE2G2	P60604	C	9	9	60	1600000000	1700000000	1700000000	1.02	1.03	0.0285692	0.0426443	32	34	34
UBTF	P17480, P17480-2	A	11	11	13	9500000	2000000	15000000	0.67	3.21	-0.577767	1.68257	35.85	7.55	56.6
UBTF	P17480, P17480-2	B	9	9	10	4100000	310000	1800000	0.03	0.58	-5.05889	-0.785875	66.02	4.99	28.99
UBTF	P17480, P17480-2	C	13	13	17	16000000	5200000	20000000	0.35	1.32	-1.51457	0.400538	38.83	12.62	48.54
UBXN4	Q92575	A	18	18	48	190000000	190000000	230000000	1.06	1.31	0.0840643	0.389567	31.15	31.15	37.7
UBXN4	Q92575	B	24	24	96	110000000	120000000	140000000	1.07	1.33	0.0976108	0.411426	29.73	32.43	37.84
UBXN4	Q92575	C	15	15	66	100000000	110000000	130000000	1.04	1.47	0.0565835	0.555816	29.41	32.35	38.24
USP33	Q8TEY7, Q8TEY7-2, Q8TEY7-3	A	24	24	46	53000000	43000000	78000000	0.85	1.53	-0.234465	0.613532	30.46	24.71	44.83
USP33	Q8TEY7, Q8TEY7-2, Q8TEY7-3	B	30	30	56	96000000	81000000	140000000	0.85	1.49	-0.234465	0.575312	30.28	25.55	44.16
USP33	Q8TEY7, Q8TEY7-2, Q8TEY7-3	C	19	19	35	37000000	33000000	41000000	0.9	1.43	-0.152003	0.516015	33.33	29.73	36.94
VAT1	Q99536	A	18	18	48	230000000	220000000	270000000	0.99	1.13	-0.0144996	0.176323	31.94	30.56	37.5
VAT1	Q99536	B	13	13	60	110000000	100000000	120000000	1.07	1.16	0.0976108	0.214125	33.33	30.3	36.36
VAT1	Q99536	C	13	13	52	94000000	95000000	100000000	1.03	1.1	0.0426443	0.137504	32.53	32.87	34.6
VCP	P55072	A	34	35	89	130000000	80000000	54000000	0.62	0.42	-0.68966	-1.25154	49.24	30.3	20.45
VCP	P55072	B	36	36	74	140000000	84000000	56000000	0.58	0.4	-0.785875	-1.32193	50	30	20
VCP	P55072	C	28	29	58	63000000	33000000	24000000	0.55	0.34	-0.862496	-1.55639	52.5	27.5	20
VDAC1	P21796	A	6	6	9	13000000	14000000	24000000	0.93	1.73	-0.104697	0.790772	25.49	27.45	47.06
VDAC1	P21796	B	11	11	22	14000000	18000000	25000000	1.02	1.61	0.0285692	0.687061	24.56	31.58	43.86
VDAC1	P21796	C	13	13	31	35000000	24000000	43000000	0.7	1.27	-0.514573	0.344828	34.31	23.53	42.16
VDAC2	P45880, P45880-1, P45880-2	A	8	8	20	28000000	21000000	39000000	0.81	1.37	-0.304006	0.454176	31.82	23.86	44.32
VDAC2	P45880, P45880-1, P45880-2	B	8	8	15	12000000	12000000	19000000	0.99	1.45	-0.0144996	0.536053	27.91	27.91	44.19
VDAC2	P45880, P45880-1, P45880-2	C	13	13	26	30000000	23000000	37000000	0.71	1.14	-0.494109	0.189034	33.33	25.56	41.11
VIM	P08670	A	27	27	54	170000000	150000000	150000000	0.85	0.9	-0.234465	-0.152003	36.17	31.91	31.91
VIM	P08670	B	24	24	52	50000000	51000000	65000000	0.98	1.03	-0.0291463	0.0426443	30.12	30.72	39.16
VIM	P08670	C	27	27	62	97000000	93000000	100000000	1.04	1.03	0.0565835	0.0426443	33.45	32.07	34.48
VPS13C	Q709C8, Q709C8-3	A	113	113	256	97000000	120000000	150000000	1.2	1.41	0.263034	0.495695	26.43	32.7	40.87
VPS13C	Q709C8, Q709C8-3	B	155	155	426	110000000	170000000	180000000	1.65	1.77	0.722466	0.823749	23.91	36.96	39.13
VPS13C	Q709C8, Q709C8-3	C	125	125	295	110000000	140000000	160000000	1.31	1.6	0.389567	0.678072	26.83	34.15	39.02
XRCC5	P13010	A	4	4	5	6000000	8500000	12000000	1.09	1.59	0.124328	0.669027	22.64	32.08	45.28
XRCC5	P13010	B	6	6	11	7200000	5600000	7800000	0.78	1	-0.358454	0	34.95	27.18	37.86
XRCC5	P13010	C	9	9	16	18000000	13000000	42000000	0.76	1.36	-0.395929	0.443607	24.66	17.81	57.53
YWHAE	P62258, P62258-2	A	7	7	16	26000000	22000000	31000000	0.85	1.18	-0.234465	0.238787	32.91	27.85	39.24
YWHAE	P62258, P62258-2	B	6	6	11	7200000	7600000	10000000	1.3	1.74	0.378512	0.799087	29.03	30.65	40.32
YWHAE	P62258, P62258-2	C	4	4	7	4700000	5600000	5600000	1.04	1.28	0.0565835	0.356144	29.56	35.22	35.22
YWHAZ	P63104	A	10	10	21	26000000	15000000	19000000	0.85	1.06	-0.234465	0.0840643	43.33	25	31.67
YWHAZ	P63104	B	9	9	23	12000000	11000000	12000000	0.89	1.15	-0.168123	0.201634	34.29	31.43	34.29
YWHAZ	P63104	C	6	6	15	12000000	14000000	19000000	1.73	1.44	0.790772	0.526069	26.67	31.11	42.22

## Sheet: analysis
Name	UniProt Accession(s)	# Replicates	Replicates	Average FC: Medium	Log2 Average FC: Medium	Log2 Average FC CI: Medium	p-Value: Medium	Average FC: Heavy	Log2 Average FC: Heavy	Log2 Average FC CI: Heavy	p-Value: Heavy	Cluster (2-Way Hierarchical)
AAAS	Q9NRG9	3	A, B, C	0.743333	-0.431123	inside 95%	0.014873	0.906667	-0.142643	inside 95%	0.10362	unchanged
ABHD5	Q8WTS1	3	A, B, C	1.25	0.3187	inside 95%	0.0359871	1.10333	0.139904	inside 95%	0.0955676	unchanged
ACACA	Q13085, Q13085-4	3	A, B, C	0.496667	-1.00972	inside 95%	0.169151	1.15667	0.203397	inside 95%	0.0769027	unchanged
ACSL3	O95573	3	A, B, C	0.84	-0.25237	inside 95%	0.0375202	1.00333	0.0045927	inside 95%	0.42265	unchanged
ACSL4	O60488, O60488-2	3	A, B, C	0.943333	-0.0842861	inside 95%	0.141171	1.23333	0.302425	inside 95%	0.0571795	unchanged
ACTB	P60709	3	A, B, C	0.946667	-0.093889	inside 95%	0.719473	1.80333	0.810032	inside 95%	0.0956767	2
AGPAT6	Q86UL3	3	A, B, C	1.04333	0.0602407	inside 95%	0.0775291	0.97	-0.0455462	inside 95%	0.730335	unchanged
AGPAT9	Q53EU6	3	A, B, C	1.37667	0.453632	inside 95%	0.03047	1.42	0.504413	inside 95%	0.040657	unchanged
AGPS	O00116	3	A, B, C	7.13667	2.75831	outside 95%	0.00247249	1.96667	0.92874	inside 95%	0.0213337	4
AHNAK	Q09666	3	A, B, C	0.51	-1.08821	inside 95%	0.168912	1.83	0.636591	inside 95%	0.355067	2
AIFM2	Q9BRQ8	3	A, B, C	0.876667	-0.191	inside 95%	0.0256876	0.89	-0.169386	inside 95%	0.101981	unchanged
ALDOA	P04075	3	A, B, C	0.933333	-0.172921	inside 95%	0.496281	1.77	0.758771	inside 95%	0.100512	2
ALG2	Q9H553	3	A, B, C	1.51333	0.592293	inside 95%	0.0491425	1.38333	0.46482	inside 95%	0.0682461	unchanged
ALG5	Q9Y673	3	A, B, C	0.626667	-0.685505	inside 95%	0.000693721	0.74	-0.434403	inside 95%	0.00050859	unchanged
ANKLE2	Q86XL3	3	A, B, C	1.24333	0.300617	inside 95%	0.0558114	1.19333	0.245898	inside 95%	0.421555	unchanged
ANXA2	P07355, P07355-2	3	A, B, C	0.743333	-0.485722	inside 95%	0.104343	1.40667	0.436595	inside 95%	0.272566	2
ARFGAP1	Q8N6T3	3	A, B, C	1.27	0.298899	inside 95%	0.784558	1.19	0.230544	inside 95%	0.340018	unchanged
ARL1	P40616	3	A, B, C	0.986667	-0.0697326	inside 95%	0.891121	0.896667	-0.170207	inside 95%	0.0548831	unchanged
ASPH	Q12797	3	A, B, C	1.1	0.107279	inside 95%	0.674333	0.996667	-0.00922499	inside 95%	0.657826	unchanged
ATL3	Q6DD88	3	A, B, C	0.816667	-0.302778	inside 95%	0.0312473	0.733333	-0.449779	inside 95%	0.0309967	unchanged
ATP1A1	P05023	3	A, B, C	0.67	-0.690039	inside 95%	0.511133	1.43333	0.324082	inside 95%	0.534673	2
ATP2A2	P16615, P16615-2, P16615-3, P16615-5	3	A, B, C	0.986667	-0.035548	inside 95%	0.571023	0.963333	-0.0590111	inside 95%	0.757938	unchanged
ATP5A1	P25705	3	A, B, C	0.916667	-0.182363	inside 95%	0.146684	1.39	0.471012	inside 95%	0.000670287	2
ATP5B	P06576	3	A, B, C	0.846667	-0.284871	inside 95%	0.294931	1.35333	0.425767	inside 95%	0.0279113	2
AUP1	Q9Y679-2	3	A, B, C	0.996667	-0.00502559	inside 95%	0.923738	0.983333	-0.0250999	inside 95%	0.269816	unchanged
BAG2	O95816	3	A, B, C	1.10333	0.140839	inside 95%	0.0752395	1.05333	0.0747328	inside 95%	0.317497	unchanged
BANF1	O75531	3	A, B, C	0.423333	-1.26915	inside 95%	0.022016	1.09333	0.0475914	inside 95%	0.964829	2
BASP1	P80723	3	A, B, C	0.896667	-0.162001	inside 95%	0.343191	1.49	0.550136	inside 95%	0.121275	2
BCAP31	P51572	3	A, B, C	0.896667	-0.167028	inside 95%	0.0195136	0.87	-0.203346	inside 95%	0.0142454	unchanged
BSG	P35613, P35613-2	3	A, B, C	0.63	-0.78912	inside 95%	0.193066	1.15667	0.0445584	inside 95%	0.799375	2
C18orf32	Q8TCD1	3	A, B, C	1.16	0.191958	inside 95%	0.492343	1.13333	0.178946	inside 95%	0.236828	unchanged
C19orf10	Q969H8	3	A, B, C	0.85	-0.250488	inside 95%	0.252108	0.706667	-0.534687	inside 95%	0.192467	unchanged
C2orf43	Q9H6V9, Q9H6V9-2	3	A, B, C	0.846667	-0.241537	inside 95%	0.0210183	1.08	0.109937	inside 95%	0.631386	unchanged
CALM1	P62158	3	A, B, C	1.09333	0.127822	inside 95%	0.486726	1.42333	0.504901	inside 95%	0.101005	2
CALR	P27797	3	A, B, C	0.856667	-0.239792	inside 95%	0.203277	0.833333	-0.275641	inside 95%	0.0657304	unchanged
CALU	O43852	3	A, B, C	1.12	0.153319	inside 95%	0.35435	1.15	0.181271	inside 95%	0.33645	unchanged
CANX	P27824	3	A, B, C	0.963333	-0.0756721	inside 95%	0.657575	0.97	-0.0445486	inside 95%	0.726541	unchanged
CAV2	P51636	3	A, B, C	0.613333	-0.90849	inside 95%	0.0344322	0.643333	-0.836819	inside 95%	0.17608	unchanged
CCDC99	Q96EA4	3	A, B, C	0.596667	-0.747397	inside 95%	0.00375236	0.943333	-0.0842861	inside 95%	0.197078	unchanged
CCNB1	P14635	3	A, B, C	0.606667	-0.735743	inside 95%	0.080359	0.676667	-0.575271	inside 95%	0.161371	unchanged
CCNB2	O95067	3	A, B, C	0.69	-0.543691	inside 95%	0.0439612	0.846667	-0.240423	inside 95%	0.154608	unchanged
CCT2	P78371	3	A, B, C	1.14333	0.171957	inside 95%	0.612675	1.64667	0.673635	inside 95%	0.187887	2
CCT3	P49368, P49368-2	3	A, B, C	1.05	0.0665417	inside 95%	0.712317	1.24667	0.302553	inside 95%	0.206214	2
CCT4	P50991	3	A, B, C	0.963333	-0.0550693	inside 95%	0.0545105	1.69333	0.759427	inside 95%	0.00442412	2
CCT5	P48643	3	A, B, C	3.09667	1.00836	inside 95%	0.434471	1.88667	0.911184	inside 95%	0.0885206	2
CCT6A	P40227	3	A, B, C	0.95	-0.074687	inside 95%	0.0576196	1.27	0.333539	inside 95%	0.292035	2
CD44	P16070, P16070-3, P16070-4, P16070-5, P16070-7, P16070-8	3	A, B, C	0.886667	-0.33296	inside 95%	0.612523	1.48667	0.361	inside 95%	0.689871	2
CD55	P08174, P08174-2	3	A, B, C	0.74	-0.463024	inside 95%	0.27314	1.45	0.396582	inside 95%	0.492934	2
CD59	P13987	3	A, B, C	1.00667	-0.0431857	inside 95%	0.48997	1.91	0.902457	inside 95%	0.229406	2
CDK1	P06493	3	A, B, C	0.716667	-0.483488	inside 95%	0.0145169	0.83	-0.270751	inside 95%	0.00948294	unchanged
CHP	Q99653	3	A, B, C	1.14667	0.192004	inside 95%	0.0925766	1.09667	0.129262	inside 95%	0.0577574	unchanged
CKAP4	Q07065	3	A, B, C	1.15	0.194468	inside 95%	0.0964766	1.13667	0.184282	inside 95%	0.0926024	unchanged
CLPTM1	O96005, O96005-2	3	A, B, C	1.07667	0.0119333	inside 95%	0.823124	0.66	-0.651407	inside 95%	0.154423	3
CLPTM1L	Q96KA5, Q96KA5-2	3	A, B, C	0.91	-0.137721	inside 95%	0.0656838	0.853333	-0.2397	inside 95%	0.115264	unchanged
CNPY2	Q9Y2B0	3	A, B, C	0.836667	-0.279067	inside 95%	0.186471	0.646667	-0.64426	inside 95%	0.0897159	unchanged
COMT	P21964, P21964-2	3	A, B, C	0.58	-1.13299	inside 95%	0.225452	0.893333	-0.195573	inside 95%	0.237482	unchanged
CYB5R3	P00387, P00387-2	3	A, B, C	0.98	-0.0317079	inside 95%	0.262165	1.04333	0.0611855	inside 95%	0.0601827	unchanged
DDOST	P39656	3	A, B, C	0.973333	-0.0779831	inside 95%	0.728831	0.943333	-0.0866021	inside 95%	0.77491	unchanged
DHDDS	Q86SQ9, Q86SQ9-2, Q86SQ9-3	3	A, B, C	0.873333	-0.198075	inside 95%	0.0301663	1.01333	0.0184282	inside 95%	0.672362	unchanged
DHRS1	Q96LJ7	3	A, B, C	0.583333	-0.778809	inside 95%	0.0676361	0.713333	-0.489774	inside 95%	0.114868	1
DHRS3	O75911	3	A, B, C	0.826667	-0.281678	inside 95%	0.0207503	0.69	-0.544359	inside 95%	0.0340344	3
DHRSX	Q8N5I4	3	A, B, C	0.916667	-0.126537	inside 95%	0.213407	0.82	-0.291231	inside 95%	0.0537783	unchanged
DNAJA1	P31689	3	A, B, C	0.416667	-1.68247	outside 95%	0.000318898	0.61	-0.809931	inside 95%	0.0491408	1
DNAJB11	Q9UBS4	3	A, B, C	0.723333	-0.596088	inside 95%	0.509262	0.803333	-0.324852	inside 95%	0.163992	unchanged
DNAJC9	Q8WXX5	3	A, B, C	0.93	-0.25393	inside 95%	0.751829	1.52333	0.461018	inside 95%	0.457978	2
DYNC1H1	Q14204	3	A, B, C	1.53333	0.615754	inside 95%	0.0726376	1.61333	0.689217	inside 95%	0.0543383	unchanged
EEF1A1	P68104	3	A, B, C	0.966667	-0.0502842	inside 95%	0.285302	1.09	0.124166	inside 95%	0.30433	unchanged
EEF1B2	P24534	3	A, B, C	0.906667	-0.178144	inside 95%	0.431414	2.06333	0.911778	inside 95%	0.181974	2
EEF1D	P29692-2	3	A, B, C	0.783333	-0.406799	inside 95%	0.257919	1.86	0.763912	inside 95%	0.198346	2
EEF1G	P26641	3	A, B, C	0.766667	-0.425414	inside 95%	0.205121	1.94667	0.82669	inside 95%	0.201405	2
EEF2	P13639	3	A, B, C	1.19333	0.248283	inside 95%	0.140202	1.32333	0.37908	inside 95%	0.662783	unchanged
EIF2S3	P41091	3	A, B, C	0.626667	-0.677306	inside 95%	0.00210911	0.633333	-0.660436	inside 95%	0.279082	unchanged
EIF4A1	P60842	3	A, B, C	0.81	-0.342041	inside 95%	0.283892	1.2	0.237518	inside 95%	0.21915	unchanged
ELMOD2	Q8IZ81	3	A, B, C	0.99	-0.016635	inside 95%	0.642161	1.00333	0.0045484	inside 95%	n.a.	unchanged
ENO1	P06733	3	A, B, C	0.956667	-0.0645625	inside 95%	0.0375713	1.3	0.246482	inside 95%	0.910692	unchanged
EPRS	P07814	3	A, B, C	0.886667	-0.186627	inside 95%	0.890755	1.17333	0.0767958	inside 95%	0.796897	unchanged
ERGIC1	Q969X5	3	A, B, C	1.56	0.624169	inside 95%	0.0172065	1.26333	0.335214	inside 95%	0.0924067	unchanged
ERP29	P30040	3	A, B, C	1.06667	0.0896809	inside 95%	0.106323	1.00333	-0.00516605	inside 95%	0.6559	unchanged
ESYT1	Q9BSJ8, Q9BSJ8-2	3	A, B, C	0.786667	-0.395578	inside 95%	0.33442	0.953333	-0.0861417	inside 95%	0.248454	7
FAAH2	Q6GMR7	3	A, B, C	1.39	0.470663	inside 95%	0.039049	1.83	0.871144	inside 95%	0.00184978	2
FAF2	Q96CS3	3	A, B, C	0.633333	-0.662732	inside 95%	0.00077356	0.386667	-1.3729	outside 95%	0.00109952	1
FAM105A	Q9NUU6	3	A, B, C	1.34	0.421887	inside 95%	0.0150801	1.76	0.809614	inside 95%	0.000947807	2
FAM177A1	Q8N128, Q8N128-2	3	A, B, C	0.756667	-0.419935	inside 95%	0.43912	0.946667	-0.0800144	inside 95%	0.046768	unchanged
FBXL20	Q96IG2, Q96IG2-2	3	A, B, C	1.07	0.087197	inside 95%	0.37409	1.10667	0.136094	inside 95%	0.358781	unchanged
FOLR1	P15328	3	A, B, C	11.8933	3.40955	outside 95%	0.0182357	15.0567	3.74422	outside 95%	0.00875573	7
GALNT2	Q10471	3	A, B, C	0.836667	-0.287933	inside 95%	0.141661	0.8	-0.372289	inside 95%	0.16037	unchanged
GANAB	Q14697, Q14697-2	3	A, B, C	1	-0.0113444	inside 95%	0.870384	1.04	0.0509346	inside 95%	0.724198	unchanged
GAPDH	P04406	3	A, B, C	0.796667	-0.329181	inside 95%	0.159384	0.92	-0.123109	inside 95%	0.218206	unchanged
GK5	Q6ZS86	3	A, B, C	0.523333	-0.934434	inside 95%	0.00438423	0.7	-0.51661	inside 95%	0.0237907	1
GNAI3	P08754	3	A, B, C	0.713333	-0.516675	inside 95%	0.193724	1.27667	0.261927	inside 95%	0.481209	2
GNB2	P62879	3	A, B, C	0.7	-0.533154	inside 95%	0.0658909	1.18	0.167873	inside 95%	0.681652	2
H2AFY	O75367, O75367-3	3	A, B, C	0.4	-1.60973	outside 95%	0.106024	2.03667	0.537074	inside 95%	0.630736	5
H2AFZ	P0C0S5	3	A, B, C	0.386667	-1.49466	outside 95%	0.0470023	1.73333	0.420523	inside 95%	0.646223	5
HINT3	Q9NQE9	3	A, B, C	0.973333	-0.0779831	inside 95%	0.547167	0.986667	-0.0416793	inside 95%	0.807783	unchanged
HIST1H4A	P62805	3	A, B, C	0.326667	-1.6847	outside 95%	0.0390924	1.88333	0.544251	inside 95%	0.541146	5
HNRNPA1	P09651-2	3	A, B, C	0.456667	-1.14395	inside 95%	0.159952	1.48667	0.460553	inside 95%	0.171317	2
HNRNPA2B1	P22626	3	A, B, C	0.443333	-1.18096	inside 95%	0.0218203	1.52333	0.366255	inside 95%	0.679655	2
HNRNPH1	P31943	3	A, B, C	0.683333	-0.560012	inside 95%	0.0962717	1.42	0.43346	inside 95%	0.0645977	unchanged
HNRNPK	P61978, P61978-2	3	A, B, C	0.74	-0.443295	inside 95%	0.0608045	1.47	0.446504	inside 95%	0.191565	2
HNRNPU	Q00839, Q00839-2	3	A, B, C	0.48	-1.0938	inside 95%	0.0370416	1.00333	-0.0330103	inside 95%	0.728291	2
HSD17B11	Q8NBQ5	3	A, B, C	0.9	-0.152423	inside 95%	0.0380876	0.996667	-0.00560324	inside 95%	0.659722	unchanged
HSD17B4	P51659	3	A, B, C	0.0966667	-3.96239	outside 95%	0.0786708	0.513333	-1.82464	outside 95%	0.301938	6
HSD17B7	P56937, P56937-3	3	A, B, C	0.63	-0.671189	inside 95%	0.0103475	0.56	-0.838466	inside 95%	0.00311598	1
HSDL1	Q3SXM5	3	A, B, C	0.903333	-0.152673	inside 95%	0.0970547	1.02	0.0229132	inside 95%	0.801868	unchanged
HSP90AA1	P07900, P07900-2	3	A, B, C	0.956667	-0.0985224	inside 95%	0.507869	1.25333	0.318194	inside 95%	0.149165	2
HSP90AB1	P08238	3	A, B, C	0.99	-0.0489012	inside 95%	0.954725	1.35333	0.418776	inside 95%	0.0363535	2
HSP90B1	P14625	3	A, B, C	0.993333	-0.0295635	inside 95%	0.978666	1.04333	0.0531029	inside 95%	0.53946	unchanged
HSPA1A	P08107	3	A, B, C	0.85	-0.235322	inside 95%	0.00842642	1.17	0.224748	inside 95%	0.0375117	2
HSPA5	P11021	3	A, B, C	0.883333	-0.189932	inside 95%	0.357126	0.766667	-0.389504	inside 95%	0.0851479	unchanged
HSPA8	P11142	3	A, B, C	0.993333	-0.0107559	inside 95%	0.901556	1.11333	0.154795	inside 95%	0.0499897	unchanged
HSPA9	P38646	3	A, B, C	0.993333	-0.0273227	inside 95%	0.363279	1.5	0.584941	inside 95%	0.0213973	2
HSPD1	P10809	3	A, B, C	0.943333	-0.110733	inside 95%	0.948983	1.48667	0.571879	inside 95%	0.000283735	2
HSPE1	P61604	3	A, B, C	0.93	-0.132176	inside 95%	0.669394	1.42667	0.512313	inside 95%	0.00148896	2
HTATIP2	Q9BUP3-3	3	A, B, C	1.11333	0.109076	inside 95%	0.670533	1.12	0.141576	inside 95%	0.584208	unchanged
HYOU1	Q9Y4L1	3	A, B, C	0.806667	-0.328221	inside 95%	0.471327	0.73	-0.524775	inside 95%	0.22181	unchanged
IQGAP1	P46940	3	A, B, C	0.5	-1.26657	inside 95%	0.100291	0.983333	-0.476473	inside 95%	0.530872	1
ITGB1	P05556	3	A, B, C	0.603333	-0.798623	inside 95%	0.0536928	0.666667	-0.592893	inside 95%	0.145966	unchanged
KIF16B	Q96L93-2	3	A, B, C	1.21667	0.279965	inside 95%	0.114566	1.32	0.399158	inside 95%	0.056263	unchanged
KPNB1	Q14974	3	A, B, C	1.04333	0.0607483	inside 95%	0.0246061	1.58667	0.60567	inside 95%	0.0964234	2
KTN1	Q86UP2	3	A, B, C	0.87	-0.239919	inside 95%	0.54636	0.71	-0.497939	inside 95%	0.257017	3
LGALS1	P09382	3	A, B, C	0.696667	-0.616127	inside 95%	0.74608	0.743333	-0.563282	inside 95%	0.304783	3
LMAN1	P49257	3	A, B, C	1.05667	0.0735457	inside 95%	0.984833	0.93	-0.116167	inside 95%	0.508024	unchanged
LMAN2	Q12907	3	A, B, C	0.956667	-0.0896798	inside 95%	0.786045	0.92	-0.123509	inside 95%	0.705319	unchanged
LMNA	P02545	3	A, B, C	0.523333	-0.946656	inside 95%	0.0126011	1.11333	0.0632137	inside 95%	0.743698	2
LMNB1	P20700	3	A, B, C	0.656667	-0.610795	inside 95%	0.182206	1.18	0.154994	inside 95%	0.360404	2
LMNB2	Q03252	3	A, B, C	0.763333	-0.390456	inside 95%	0.00914689	0.94	-0.117639	inside 95%	0.724514	unchanged
LPCAT1	Q8NF37	3	A, B, C	0.996667	-0.00483319	inside 95%	0.930178	1.05	0.069817	inside 95%	0.191173	unchanged
LPCAT2	Q7L5N7	3	A, B, C	0.71	-0.507945	inside 95%	0.200455	0.833333	-0.267546	inside 95%	0.183747	unchanged
LPCAT4	Q643R3	3	A, B, C	0.826667	-0.27976	inside 95%	0.235535	1.04	0.0548164	inside 95%	0.703472	unchanged
LRRC59	Q96AG4	3	A, B, C	0.94	-0.115286	inside 95%	0.514034	0.94	-0.114597	inside 95%	0.54162	unchanged
LSS	P48449	3	A, B, C	0.78	-0.35947	inside 95%	0.0053136	1.14667	0.196355	inside 95%	0.0776662	2
MANF	P55145	3	A, B, C	0.733333	-0.489598	inside 95%	0.570393	0.623333	-0.703016	inside 95%	0.112355	3
MAP4	P27816, P27816-6	3	A, B, C	0.76	-0.69184	inside 95%	0.439092	0.866667	-0.494204	inside 95%	0.498408	9
MARCKS	P29966	3	A, B, C	0.923333	-0.116518	inside 95%	0.230351	0.85	-0.236867	inside 95%	0.0686213	unchanged
METTL7A	Q9H8H3	3	A, B, C	0.89	-0.169298	inside 95%	0.103573	0.903333	-0.146981	inside 95%	0.0446251	unchanged
MLEC	Q14165	3	A, B, C	0.716667	-1.822	outside 95%	0.385249	0.683333	-1.05681	outside 95%	0.539702	5
MYH9	P35579	3	A, B, C	0.846667	-0.271736	inside 95%	0.797678	1.26	0.271643	inside 95%	0.678473	2
MYL6	P60660, P60660-2	3	A, B, C	0.926667	-0.147933	inside 95%	0.714789	1.29667	0.314001	inside 95%	0.341138	2
NCL	P19338	3	A, B, C	0.816667	-0.301456	inside 95%	0.0509536	1.18333	0.238303	inside 95%	0.0450353	2
NPM1	P06748, P06748-2	3	A, B, C	0.596667	-0.76149	inside 95%	4.45014e-05	1.27	0.311968	inside 95%	0.160416	2
NSDHL	Q15738	3	A, B, C	0.946667	-0.0810116	inside 95%	0.193232	1.00333	0.00449933	inside 95%	0.42265	unchanged
NUP155	O75694	3	A, B, C	0.806667	-0.326524	inside 95%	0.140866	0.79	-0.366062	inside 95%	0.18103	unchanged
NUS1	Q96E22	3	A, B, C	0.816667	-0.296405	inside 95%	0.0159144	1.03667	0.0514845	inside 95%	0.42265	unchanged
P4HA1	P13674, P13674-2	3	A, B, C	1.19667	0.253748	inside 95%	0.699904	0.706667	-0.50191	inside 95%	0.145402	3
P4HB	P07237	3	A, B, C	1.01	0.00896073	inside 95%	0.932608	0.926667	-0.112263	inside 95%	0.217946	unchanged
PA2G4	Q9UQ80	3	A, B, C	0.67	-0.597552	inside 95%	0.179427	0.953333	-0.0771288	inside 95%	0.172513	unchanged
PABPC1	P11940, P11940-2	3	A, B, C	0.576667	-0.938154	inside 95%	0.153962	0.8	-0.478967	inside 95%	0.42265	unchanged
PARP1	P09874	3	A, B, C	0.53	-0.950719	inside 95%	0.0478105	0.51	-1.03541	outside 95%	0.0564124	1
PCBP2	Q15366	3	A, B, C	0.77	-0.377394	inside 95%	0.262454	1.24333	0.297142	inside 95%	0.105345	2
PCYOX1	Q9UHG3	3	A, B, C	2.42333	0.712493	inside 95%	0.550981	0.966667	-0.0491867	inside 95%	0.42265	unchanged
PDIA3	P30101	3	A, B, C	0.966667	-0.0599711	inside 95%	0.465125	0.923333	-0.11747	inside 95%	0.266517	unchanged
PDIA4	P13667	3	A, B, C	0.923333	-0.132095	inside 95%	0.915167	0.816667	-0.294656	inside 95%	0.0810412	3
PDIA6	Q15084, Q15084-2	3	A, B, C	0.876667	-0.195604	inside 95%	0.250648	0.84	-0.260842	inside 95%	0.659308	unchanged
PGRMC1	O00264	3	A, B, C	1.26333	0.337165	inside 95%	0.524082	1.23	0.285901	inside 95%	0.673873	unchanged
PGS1	Q32NB8	3	A, B, C	1.04667	0.0622412	inside 95%	0.296262	1.02333	0.0285021	inside 95%	0.664872	unchanged
PHB	P35232	3	A, B, C	0.57	-0.883213	inside 95%	0.160592	1.17333	0.215129	inside 95%	0.240234	unchanged
PHGDH	O43175	3	A, B, C	1.02333	0.00684379	inside 95%	0.780708	1.12333	0.164005	inside 95%	0.071967	unchanged
PISD	Q9UG56-2	3	A, B, C	1.27333	0.346187	inside 95%	0.0350464	1.44	0.525976	inside 95%	0.00955323	unchanged
PITPNB	P48739, P48739-2	3	A, B, C	0.906667	-0.147387	inside 95%	0.129813	1.00667	0.00914573	inside 95%	0.623419	unchanged
PKMYT1	Q99640	3	A, B, C	0.636667	-0.66311	inside 95%	0.0244886	0.643333	-0.653611	inside 95%	0.0557195	unchanged
PLA2G4A	P47712	3	A, B, C	0.853333	-0.243451	inside 95%	0.375353	1.03	-0.0265943	inside 95%	0.790516	unchanged
PLIN2	Q99541	3	A, B, C	0.87	-0.203331	inside 95%	0.0300649	0.86	-0.218974	inside 95%	0.0240615	unchanged
PLIN4	Q96Q06-2	3	A, B, C	0.54	-0.889458	inside 95%	0.000792797	0.793333	-0.335986	inside 95%	0.0205507	1
PLIN5	Q00G26	3	A, B, C	0.376667	-1.62424	outside 95%	0.0188625	0.253333	-1.98423	outside 95%	0.00196254	1
PLOD1	Q02809	3	A, B, C	1.32333	0.399829	inside 95%	0.129356	1.04	0.0376779	inside 95%	0.379339	3
PLOD2	O00469-2	3	A, B, C	1.38333	0.467717	inside 95%	0.115707	0.856667	-0.22412	inside 95%	0.0328326	3
PNPLA2	Q96AD5	3	A, B, C	0.916667	-0.128144	inside 95%	0.42265	1.09667	0.132708	inside 95%	0.0172832	unchanged
PNPLA3	Q9NST1, Q9NST1-2	3	A, B, C	1.32	0.398089	inside 95%	0.00232152	1.56	0.64069	inside 95%	0.000440367	unchanged
PON2	Q15165, Q15165-1, Q15165-3	3	A, B, C	1.86	0.758606	inside 95%	0.623836	1.91	0.690372	inside 95%	0.0886604	unchanged
POR	P16435	3	A, B, C	0.94	-0.0971856	inside 95%	0.431714	0.956667	-0.0664052	inside 95%	0.0820266	unchanged
PPIA	P62937	3	A, B, C	1.25333	0.306609	inside 95%	0.149812	1.84667	0.87785	inside 95%	0.00591177	2
PPIB	P23284	3	A, B, C	0.93	-0.120334	inside 95%	0.502114	0.893333	-0.167092	inside 95%	0.354998	unchanged
PPP1CC	P36873, P36873-2	3	A, B, C	0.54	-0.889629	inside 95%	0.00367344	0.68	-0.569183	inside 95%	0.0888745	1
PPP1R15B	Q5SWA1	3	A, B, C	0.536667	-0.898618	inside 95%	0.0568888	0.65	-0.622949	inside 95%	0.0983083	1
PPPDE1	Q9BSY9	3	A, B, C	0.69	-0.552967	inside 95%	0.0251452	0.593333	-0.765657	inside 95%	0.0266196	1
PRDX1	Q06830	3	A, B, C	0.776667	-0.365371	inside 95%	0.121361	0.946667	-0.0815195	inside 95%	0.746558	unchanged
PRDX4	Q13162	3	A, B, C	0.893333	-0.177379	inside 95%	0.0565203	0.81	-0.341512	inside 95%	0.0753171	unchanged
PRKCSH	P14314	3	A, B, C	0.956667	-0.0728253	inside 95%	0.457425	1.08	0.0997756	inside 95%	0.556063	unchanged
PRKDC	P78527	3	A, B, C	0.753333	-0.409174	inside 95%	0.170809	1.06333	0.0855173	inside 95%	0.0195105	unchanged
PRR11	Q96HE9	3	A, B, C	1.40333	0.476382	inside 95%	0.110694	1.92	0.937646	inside 95%	0.0205801	2
RAB10	P61026	3	A, B, C	0.876667	-0.19048	inside 95%	0.0994351	0.973333	-0.039011	inside 95%	0.126897	unchanged
RAB11B	Q15907	3	A, B, C	0.93	-0.104863	inside 95%	0.101847	0.943333	-0.0842861	inside 95%	0.184024	unchanged
RAB12	Q6IQ22	3	A, B, C	0.79	-0.343663	inside 95%	0.0554914	1.01	0.0118526	inside 95%	0.81343	unchanged
RAB14	P61106	3	A, B, C	0.79	-0.343748	inside 95%	0.070737	0.836667	-0.257712	inside 95%	0.0495529	unchanged
RAB18	Q9NP72	3	A, B, C	0.693333	-0.535635	inside 95%	0.0266763	0.786667	-0.346991	inside 95%	0.00386358	unchanged
RAB1A	P62820	3	A, B, C	0.946667	-0.0795693	inside 95%	0.545563	1.02	0.0283842	inside 95%	0.602161	unchanged
RAB1B	Q9H0U4	3	A, B, C	0.946667	-0.0793027	inside 95%	0.436603	1.05	0.0692327	inside 95%	0.42265	unchanged
RAB20	Q9NX57	3	A, B, C	1.33333	0.410695	inside 95%	0.055226	0.996667	-0.0124713	inside 95%	0.416041	unchanged
RAB21	Q9UL25	3	A, B, C	0.916667	-0.125895	inside 95%	0.0208872	0.98	-0.0341644	inside 95%	0.733795	unchanged
RAB27A	P51159	3	A, B, C	1.34667	0.421769	inside 95%	0.020917	1.37333	0.457263	inside 95%	0.0757136	unchanged
RAB27B	O00194	3	A, B, C	0.8	-0.337497	inside 95%	0.186311	0.71	-0.520607	inside 95%	0.311849	3
RAB2A	P61019	3	A, B, C	0.88	-0.186201	inside 95%	0.105417	0.946667	-0.0793027	inside 95%	0.116651	unchanged
RAB2B	Q8WUD1	3	A, B, C	0.6	-1.42299	outside 95%	0.402542	0.753333	-1.02957	outside 95%	0.450864	5
RAB30	Q15771	3	A, B, C	1.10333	0.136563	inside 95%	0.376042	1.12	0.150516	inside 95%	0.00361881	unchanged
RAB31	Q13636	3	A, B, C	1.08333	0.111338	inside 95%	0.373349	1.05	0.0678732	inside 95%	0.225535	unchanged
RAB32	Q13637	3	A, B, C	0.83	-0.276777	inside 95%	0.16048	0.686667	-0.550169	inside 95%	0.0332693	3
RAB34	Q9BZG1, Q9BZG1-2	3	A, B, C	0.683333	-0.549578	inside 95%	0.00552055	0.726667	-0.469775	inside 95%	0.0864242	unchanged
RAB35	Q15286	3	A, B, C	0.873333	-0.200687	inside 95%	0.839337	1.01667	0.00861698	inside 95%	0.184949	unchanged
RAB3D	O95716	3	A, B, C	0.736667	-0.449025	inside 95%	0.0345013	0.923333	-0.115607	inside 95%	0.0420585	unchanged
RAB43	Q86YS6	3	A, B, C	0.836667	-0.257712	inside 95%	0.0172657	0.83	-0.271336	inside 95%	0.0518208	unchanged
RAB4A	P20338	3	A, B, C	0.48	-1.0591	inside 95%	8.85327e-05	0.356667	-1.48748	outside 95%	0.00658617	1
RAB5A	P20339	3	A, B, C	0.993333	-0.0104855	inside 95%	0.0874324	1.1	0.133537	inside 95%	0.334541	unchanged
RAB5B	P61020	3	A, B, C	0.95	-0.0742138	inside 95%	0.346516	0.993333	-0.0133031	inside 95%	0.305188	1
RAB5C	P51148	3	A, B, C	0.956667	-0.0642458	inside 95%	0.198598	0.983333	-0.0250659	inside 95%	0.484786	unchanged
RAB7A	P51149	3	A, B, C	0.896667	-0.157496	inside 95%	0.064367	0.976667	-0.035313	inside 95%	0.305106	unchanged
RAB7L1	O14966	3	A, B, C	0.693333	-0.530086	inside 95%	0.0435443	0.83	-0.276128	inside 95%	0.350063	unchanged
RAB8A	P61006	3	A, B, C	0.886667	-0.174882	inside 95%	0.0838466	0.996667	-0.00566698	inside 95%	0.639971	unchanged
RAB9A	P51151	3	A, B, C	1.08667	0.116946	inside 95%	0.154281	1.06	0.0835569	inside 95%	0.0871397	unchanged
RAC1	P63000, P63000-2	3	A, B, C	0.71	-0.505859	inside 95%	0.616292	1.28	0.276617	inside 95%	0.390887	2
RALA	P11233	3	A, B, C	1.12333	0.139534	inside 95%	0.994229	1.68	0.711731	inside 95%	0.136042	2
RAN	P62826	3	A, B, C	0.946667	-0.0823932	inside 95%	0.37911	1.13333	0.174521	inside 95%	0.631812	unchanged
RAP1B	P61224	3	A, B, C	1	-0.00191297	inside 95%	0.476494	1.07	0.0890324	inside 95%	0.437825	unchanged
RBBP4	Q09028, Q09028-3	3	A, B, C	0.58	-0.979293	inside 95%	0.0912314	1.75667	0.47732	inside 95%	0.577871	5
RCC1	P18754, P18754-2	3	A, B, C	2.33	0.921748	inside 95%	0.565325	2.95	1.47776	outside 95%	0.0764043	unchanged
RCN1	Q15293	3	A, B, C	1.10667	0.135422	inside 95%	0.548993	1.03667	0.0499942	inside 95%	0.42265	unchanged
RDH10	Q8IZV5	3	A, B, C	0.54	-0.889629	inside 95%	0.00487922	0.443333	-1.17461	outside 95%	0.00807739	1
RDH11	Q8TC12	3	A, B, C	0.923333	-0.1193	inside 95%	0.150982	0.98	-0.0334534	inside 95%	0.886306	unchanged
RDH14	Q9HBH5	3	A, B, C	0.843333	-0.25505	inside 95%	0.10409	0.866667	-0.211142	inside 95%	0.250411	unchanged
RHOA	P61586	3	A, B, C	0.89	-0.171189	inside 95%	0.228804	0.973333	-0.0574695	inside 95%	0.835614	unchanged
RHOG	P84095	3	A, B, C	1.07333	0.10101	inside 95%	0.340157	1.27	0.335905	inside 95%	0.0913499	unchanged
RPL10	P27635	3	A, B, C	0.97	-0.0444036	inside 95%	0.157149	1.11333	0.154717	inside 95%	0.330134	unchanged
RPL10A	P62906	3	A, B, C	0.98	-0.0306857	inside 95%	0.657065	1.14667	0.197064	inside 95%	0.0578074	unchanged
RPL11	P62913, P62913-2	3	A, B, C	1.08333	0.114774	inside 95%	0.0536111	1.27333	0.347695	inside 95%	0.0631027	unchanged
RPL12	P30050	3	A, B, C	1.01333	0.0170795	inside 95%	0.382066	1.11667	0.155975	inside 95%	0.0651505	unchanged
RPL13	P26373	3	A, B, C	1.03	0.0423296	inside 95%	0.259676	1.13333	0.180221	inside 95%	0.0405116	unchanged
RPL13A	P40429	3	A, B, C	9.99667	1.55333	outside 95%	0.439188	1.10667	0.131029	inside 95%	0.453507	10
RPL14	P50914	3	A, B, C	1.03333	0.0388592	inside 95%	0.201861	1.13667	0.183402	inside 95%	0.0156914	unchanged
RPL15	P61313	3	A, B, C	1.23667	0.284736	inside 95%	0.183747	1.42667	0.50542	inside 95%	0.0600369	unchanged
RPL17	P18621	3	A, B, C	1.00667	0.00928443	inside 95%	0.993239	1.12333	0.164203	inside 95%	0.133074	unchanged
RPL18	Q07020	3	A, B, C	0.95	-0.0743771	inside 95%	0.432391	1.09	0.115179	inside 95%	0.106137	unchanged
RPL18A	Q02543	3	A, B, C	0.956667	-0.0662087	inside 95%	0.28709	1.06333	0.0832209	inside 95%	0.61452	unchanged
RPL19	P84098	3	A, B, C	1.04667	0.0443914	inside 95%	0.62569	1.10333	0.133971	inside 95%	0.506661	unchanged
RPL21	P46778	3	A, B, C	1.01333	0.00687081	inside 95%	0.531226	1.15	0.194875	inside 95%	0.102616	unchanged
RPL22	P35268	3	A, B, C	1.03	0.0423296	inside 95%	0.000313404	1.28333	0.351713	inside 95%	0.0284106	unchanged
RPL23	P62829	3	A, B, C	1.09667	0.131933	inside 95%	0.713608	1.19333	0.251826	inside 95%	0.18395	unchanged
RPL23A	P62750	3	A, B, C	0.986667	-0.019481	inside 95%	0.42265	1.01	0.0100037	inside 95%	0.268823	unchanged
RPL24	P83731	3	A, B, C	0.853333	-0.232104	inside 95%	0.663334	1.15667	0.205617	inside 95%	0.601545	unchanged
RPL27	P61353	3	A, B, C	0.936667	-0.0945207	inside 95%	0.0404524	1.08333	0.114549	inside 95%	0.201961	unchanged
RPL27A	P46776	3	A, B, C	0.986667	-0.0244644	inside 95%	0.598206	1.58333	0.516512	inside 95%	0.291415	2
RPL3	P39023	3	A, B, C	1.05	0.0681558	inside 95%	0.663725	1.12333	0.16605	inside 95%	0.112431	unchanged
RPL31	P62899	3	A, B, C	1.13333	0.174521	inside 95%	0.250187	1.21667	0.277081	inside 95%	0.0472201	unchanged
RPL36A	P83881	3	A, B, C	1.03667	0.0483222	inside 95%	0.644157	1.03	0.0398518	inside 95%	0.946232	unchanged
RPL4	P36578	3	A, B, C	0.94	-0.0909749	inside 95%	0.297833	1.1	0.137223	inside 95%	0.0691388	unchanged
RPL5	P46777	3	A, B, C	1.10333	0.0877443	inside 95%	0.598667	1.03667	0.0399868	inside 95%	0.773609	4
RPL6	Q02878	3	A, B, C	0.92	-0.121797	inside 95%	0.184201	1.00333	0.00323038	inside 95%	0.923738	unchanged
RPL7	P18124	3	A, B, C	0.99	-0.0154476	inside 95%	0.521162	1.18667	0.238669	inside 95%	0.308935	unchanged
RPL7A	P62424	3	A, B, C	0.83	-0.279839	inside 95%	0.284508	1.07	0.0967358	inside 95%	0.936752	unchanged
RPL8	P62917	3	A, B, C	1.11	0.142328	inside 95%	0.745777	1.11667	0.15468	inside 95%	0.193372	unchanged
RPL9	P32969	3	A, B, C	0.996667	-0.00550205	inside 95%	0.719416	1.11667	0.158348	inside 95%	0.0189267	unchanged
RPLP0	P05388	3	A, B, C	0.936667	-0.0960638	inside 95%	0.430762	1.18667	0.246698	inside 95%	0.0538961	unchanged
RPLP2	P05387	3	A, B, C	0.956667	-0.0654742	inside 95%	0.343078	1.10333	0.141619	inside 95%	0.223763	2
RPN1	P04843	3	A, B, C	0.936667	-0.116011	inside 95%	0.407042	0.916667	-0.131091	inside 95%	0.202459	unchanged
RPN2	P04844	3	A, B, C	0.806667	-0.355577	inside 95%	0.372262	1.01	0.0137477	inside 95%	0.907343	unchanged
RPS11	P62280	3	A, B, C	1.26333	0.261254	inside 95%	0.331004	1.42	0.482607	inside 95%	0.665176	unchanged
RPS16	P62249	3	A, B, C	1.06667	0.0898062	inside 95%	0.394446	1.24	0.301787	inside 95%	0.187268	unchanged
RPS2	P15880	3	A, B, C	2.38333	0.751095	inside 95%	0.156494	4.38	1.41793	outside 95%	0.120995	2
RPS23	P62266	3	A, B, C	0.75	-0.700221	inside 95%	0.411201	0.753333	-0.662167	inside 95%	0.361831	unchanged
RPS27	P42677	3	A, B, C	0.903333	-0.167943	inside 95%	0.123616	1.00333	-0.00176525	inside 95%	0.377084	unchanged
RPS27A	P62979	3	A, B, C	0.893333	-0.164042	inside 95%	0.0216843	0.97	-0.0441478	inside 95%	0.192437	unchanged
RPS3	P23396	3	A, B, C	1.09667	0.126171	inside 95%	0.745663	1.43667	0.476972	inside 95%	0.320686	8
RPS3A	P61247	3	A, B, C	1.07333	0.0973143	inside 95%	0.183707	1.32333	0.390206	inside 95%	0.17118	2
RPS4X	P62701	3	A, B, C	1.15	0.193967	inside 95%	0.672434	1.49333	0.567889	inside 95%	0.168749	2
RPS7	P62081	3	A, B, C	0.873333	-0.227025	inside 95%	0.42265	1.07667	0.106475	inside 95%	0.183773	unchanged
RPS8	P62241	3	A, B, C	1.19667	0.214666	inside 95%	0.693767	1.18333	0.24129	inside 95%	0.0365867	unchanged
RRBP1	Q9P2E9, Q9P2E9-2	3	A, B, C	0.946667	-0.0825336	inside 95%	0.100096	0.943333	-0.104238	inside 95%	0.49533	unchanged
RTN4	Q9NQC3	3	A, B, C	0.82	-0.28659	inside 95%	0.00424308	0.843333	-0.255469	inside 95%	0.753458	unchanged
SCCPDH	Q8NBX0	3	A, B, C	0.943333	-0.0858381	inside 95%	0.184957	0.116667	-3.17229	outside 95%	0.0227286	3
SCP2	P22307	3	A, B, C	0.566667	-1.04969	inside 95%	0.106731	1.15667	0.209528	inside 95%	0.676628	2
SDF2L1	Q9HCN8	3	A, B, C	0.923333	-0.172206	inside 95%	0.718099	0.776667	-0.457651	inside 95%	0.353466	3
SDR16C5	Q8N3Y7	3	A, B, C	1.26	0.326653	inside 95%	0.102215	0.703333	-0.52497	inside 95%	0.0687304	3
SEC22B	O75396	3	A, B, C	0.92	-0.165567	inside 95%	0.52905	0.833333	-0.279026	inside 95%	0.0815523	unchanged
SERPINH1	P50454	3	A, B, C	0.71	-0.497035	inside 95%	0.031835	0.59	-0.768223	inside 95%	0.0176562	3
SLC27A2	O14975	3	A, B, C	0.53	-1.31595	inside 95%	0.167356	0.426667	-1.57999	outside 95%	0.0264871	3
SLC3A2	P08195	3	A, B, C	0.603333	-0.8288	inside 95%	0.162646	1.11	-0.0405688	inside 95%	0.895412	2
SLC7A5	Q01650	3	A, B, C	0.556667	-1.48748	outside 95%	0.27428	1.04333	-0.812699	inside 95%	0.956032	2
SQLE	Q14534	3	A, B, C	1.00333	0.00431254	inside 95%	0.810791	0.91	-0.13727	inside 95%	0.122144	unchanged
SQSTM1	Q13501, Q13501-2	3	A, B, C	1.07667	0.0839124	inside 95%	0.877979	1.02333	0.0276352	inside 95%	0.394578	unchanged
SRPR	P08240	3	A, B, C	1.29333	0.231642	inside 95%	0.429092	1.12667	0.0657899	inside 95%	0.281801	3
SRPRB	Q9Y5M8	3	A, B, C	0.953333	-0.0739417	inside 95%	0.938239	0.926667	-0.113054	inside 95%	0.523039	unchanged
SSR1	P43307, P43307-2	3	A, B, C	0.69	-0.557471	inside 95%	0.115663	0.63	-0.679138	inside 95%	0.217317	unchanged
SSR4	P51571	3	A, B, C	0.816667	-0.301444	inside 95%	0.0342756	0.793333	-0.336384	inside 95%	0.0610367	unchanged
STBD1	O95210	3	A, B, C	1.25667	0.317037	inside 95%	0.0127247	1.42333	0.474565	inside 95%	0.0278126	unchanged
STOM	P27105	3	A, B, C	1.16667	0.199363	inside 95%	0.455703	1.67	0.691007	inside 95%	0.191347	2
SUN1	O94901-5	3	A, B, C	0.536667	-0.914974	inside 95%	0.0283915	1.05333	-0.0163145	inside 95%	0.592362	2
SURF4	O15260, O15260-2	3	A, B, C	1.24667	0.304855	inside 95%	0.110652	1.1	0.136	inside 95%	0.215033	unchanged
TCP1	P17987	3	A, B, C	0.763333	-0.440085	inside 95%	0.382472	1.33333	0.393009	inside 95%	0.114626	2
TFRC	P02786	3	A, B, C	0.803333	-0.398807	inside 95%	0.33531	1.32667	0.33863	inside 95%	0.726479	2
TMED10	P49755	3	A, B, C	0.82	-0.295794	inside 95%	0.11796	0.843333	-0.24864	inside 95%	0.34734	unchanged
TMEM159	Q96B96	3	A, B, C	0.89	-0.169257	inside 95%	0.344747	0.8	-0.322003	inside 95%	0.0180504	unchanged
TOP2A	P11388-2	3	A, B, C	0.263333	-2.61725	outside 95%	0.155998	1.62667	-0.663675	inside 95%	0.956288	5
TPD52	P55327, P55327-2, P55327-3	3	A, B, C	0.93	-0.113407	inside 95%	0.176652	1.32333	0.392523	inside 95%	0.127018	2
TPRG1L	Q5T0D9	3	A, B, C	1.60667	0.668628	inside 95%	0.0300237	1.71333	0.77311	inside 95%	0.00732874	unchanged
TRABD	Q9H4I3	3	A, B, C	1.16333	0.208721	inside 95%	0.24598	1.83333	0.758629	inside 95%	0.0646733	2
TUBB	P07437	3	A, B, C	1.06667	0.0713293	inside 95%	0.915656	1.13	0.151611	inside 95%	0.570438	unchanged
TUBB4B	P68371	3	A, B, C	1.04667	0.060236	inside 95%	0.220107	1.32	0.369188	inside 95%	0.102457	unchanged
TXNDC5	Q8NBS9	3	A, B, C	1.32667	0.379489	inside 95%	0.0828795	0.9	-0.181191	inside 95%	0.80765	3
UBE2G2	P60604	3	A, B, C	1.00333	0.0045927	inside 95%	0.594216	1.01667	0.023785	inside 95%	0.836353	unchanged
UBTF	P17480, P17480-2	3	A, B, C	0.35	-2.38374	outside 95%	0.0556692	1.70333	0.432412	inside 95%	0.914489	5
UBXN4	Q92575	3	A, B, C	1.05667	0.0794195	inside 95%	0.184348	1.37	0.45227	inside 95%	0.00823512	unchanged
USP33	Q8TEY7, Q8TEY7-2, Q8TEY7-3	3	A, B, C	0.866667	-0.206978	inside 95%	0.0267755	1.48333	0.568286	inside 95%	0.0901113	2
VAT1	Q99536	3	A, B, C	1.03	0.0419185	inside 95%	0.294383	1.13	0.175984	inside 95%	0.0732155	unchanged
VCP	P55072	3	A, B, C	0.583333	-0.779344	inside 95%	0.00824032	0.386667	-1.37662	outside 95%	0.000740419	1
VDAC1	P21796	3	A, B, C	0.883333	-0.1969	inside 95%	0.934803	1.53667	0.607554	inside 95%	0.0702447	2
VDAC2	P45880, P45880-1, P45880-2	3	A, B, C	0.836667	-0.270872	inside 95%	0.184147	1.32	0.393088	inside 95%	0.0437149	2
VIM	P08670	3	A, B, C	0.956667	-0.0690094	inside 95%	0.362387	0.986667	-0.0222381	inside 95%	0.668817	unchanged
VPS13C	Q709C8, Q709C8-3	3	A, B, C	1.38667	0.458356	inside 95%	0.051403	1.59333	0.665839	inside 95%	0.0060748	unchanged
XRCC5	P13010	3	A, B, C	0.876667	-0.210018	inside 95%	0.755256	1.31667	0.370878	inside 95%	0.147622	2
YWHAE	P62258, P62258-2	3	A, B, C	1.06333	0.0668766	inside 95%	0.855184	1.4	0.464673	inside 95%	0.0471063	unchanged
YWHAZ	P63104	3	A, B, C	1.15667	0.129395	inside 95%	0.517492	1.21667	0.270589	inside 95%	0.848625	unchanged
