# Supplementary material for: PEX19 Coordinates Neutral Lipid Storage in Cells in a Peroxisome-Independent Fashion
Source: Front Cell Dev Biol. 2022 Apr 26;10:859052. doi: 10.3389/fcell.2022.859052 (PMC9086359; doi:10.3389/fcell.2022.859052)
Supplement: Supplementary file 3 [file Table1.XLSX]

## Sheet: Tabelle1
		wt		PEX19-/-		PEX19-/-PEX19C296S		statistics
		mean	SEM	mean	SEM	mean	SEM	p value (ANOVA)	p value (posthoc)
Standard growth conditions									PEX19-/- to PEX19-/-PEX19C296S	wt to PEX19-/-PEX19C296S	wt to PEX19-/-
Figure 2: PCaa	PCaa total	100	17	106.2	15.4	92	16.8	0.827	/	/	/
	PC aa <30:X	100	9.7154	98.5761	9.33678	89.1703	9.1457	0.659	/	/	/
	PC aa 30:X	100	16.0303	110.038	13.6815	86.6099	14.9661	0.563	/	/	/
	PC aa 32:X	100	17.7529	111.389	17.4217	94.3135	17.5467	0.792	/	/	/
	PC aa 34:X	100	17.034	103.771	15.8267	94.1131	16.8023	0.916	/	/	/
	PC aa 36:X	100	17.9249	93.3651	14.5916	87.4742	17.4281	0.853	/	/	/
	PC aa 38:X	100	14.5486	121.262	11.5412	88.3499	14.4183	0.243	/	/	/
	PC aa 40:X	100	14.8546	179.162	12.7283	98.9069	16.0577	0.00485	0.0108	0.999	0.012
	PC aa 42:X	100	15.2033	325.178	13.0321	121.079	16.268	4,25 * 10^-6	0.0001	0.8596	0
	PC aa >42:X	100	16.442	214.917	11.8236	96.2895	14.8061	0.000133	0.0004	0.9899	0.0006
	SFA	100	14.7675	112.137	12.7927	90.4134	14.4159	0.556	/	/	/
	MUFA	100	16.6801	112.549	16.117	97.2425	16.7078	0.797	/	/	/
	PUFA	100	2.02806	101.827	0.938058	101.093	1.54839	0.715	/	/	/
	X:2	100	19.7512	85.2259	17.9586	85.1429	19.0282	0.782	/	/	/
	X:3	100	16.7724	100.538	13.7145	84.3356	16.1111	0.682	/	/	/
	X:4	100	14.4486	142.373	11.4824	92.7039	14.7109	0.052	/	/	/
	X:5	100	13.5329	133.498	11.5547	91.8203	14.6221	0.105	/	/	/
	X:6	100	13.8317	137.262	12.3562	92.6858	15.2056	0.097	/	/	/
Figure 2: PCae	PCae total	100	9.68	38.5965	5.67444	79.814	7.94874	1,85*10^-6	0.000497	0.107214	1.4e-06
	PC ae 30:X	100	8.17889	30.6575	3.40348	82.7504	5.45282	0	0	0.079	0
	PC ae 32:X	100	11.4787	20.4541	4.56729	81.4436	8.71118	0	0	0.229	0
	PC ae 34:X	100	10.5389	30.715	6.10997	76.2944	8.39576	0	0	0.067	0
	PC ae 36:X	100	9.31194	42.6099	5.9196	82.256	7.70846	0	0.001	0.161	0
	PC ae 38:X	100	7.73821	43.9814	6.28232	75.7947	7.5116	0	0.001	0.016	0
	PC ae 40:X	100	8.18785	91.6467	6.59389	91.0636	8.61963	0.639	/	/	/
	PC ae 42:X	100	7.0896	156.619	4.77791	107.124	7.56496	0	0	0.785	0
	PC ae >42:X	100	8.47889	145.763	4.73585	96.3982	5.71074	0	0	0.931	0
	SFA	100	8.42029	56.7321	5.40614	86.2528	7.29515	0.000131	0.0068224	0.288159	0.0001061
	MUFA	100	10.6222	34.4736	5.78863	80.5476	8.45716	2,14*10^-6	0.0003446	0.166466	1.9e-06
	PUFA	100	9.11762	37.4962	5.83292	77.0852	7.66064	5,06*10^-7	0.0003862	0.0430936	3e-07
	X:2	100	11.6366	43.7318	7.20861	80.2446	9.34288	0.000138	0.0100058	0.220196	0.0001018
	X:3	100	9.07655	46.3731	3.88224	80.649	6.8618	4,6*10^-6	0.0014432	0.0878299	3.2e-06
	X:4	100	7.36579	34.4313	5.95364	77.3603	6.74307	4,73*10^-9	1e-05	0.0146287	0
	X:5	100	6.67825	26.3653	4.92819	71.6727	5.97857	1,5*10^-11	3e-07	0.0004569	0
	X:6	100	7.39057	21.5927	5.04924	67.1542	6.82558	2,94*10^-11	1.5e-06	0.0002131	0
Figure 3: TAG	TAG total	100	4.96	156.221	9.9191	171.323	9.79963	0.00193	0.711275	0.0021981	0.0165329
		wt		PEX19-/-		PEX19-/-PEX19C296S		p value
Anabolism and Catabolism		mean	SEM	mean	SEM	mean	SEM	wt to PEX19-/-	wt to PEX19-/-PEX19C296S	PEX19-/- to PEX19-/-PEX19C296S
Figure 4: de novo TAG C52:2 synthesis	TAG C52:2 (steady state) normalized to WT	100	6.4	119.52	7.2	152.738	8.6
	the novo synthesis TAG C52:2 (anabolic state) normalized to WT in steady state	963.596	9.2	586.603	10.9	975.777	13.3
	relative TAG C52:2 de novo synthesis (fold change)	9.63596		4.90799		6.38858
	absolute TAG C52:2 de novo synthesis (Dnorm)	863.596		467.083		823.04
	TAG C52:2 after OA treatment (anabolic state) normalized to WT	100	9.2	60.88	10.9	101.264	13.3	0.045	0.996	0.039
Figure S2: de novo TAG total synthesis	TAG total (steady state) normalized to WT	100	5	156.221	9.9	171.323	9.8
	de novo synthesis TAG total (anabolic state) normalized to WT in steady state	365.676	9.4	241.483	11.2	376.667	13.1
	relative de novo TAG total synthesis (fold change)	3.65676		1.54578		2.19858
	absolute TAG total de novo synthesis (Dnorm)	265.676		85.26		205.35
	TAG total after OA treatment (anabolic state) normalized to WT	100	9.4	66.04	11.2	103.01	13.1	0.09	0.977	0.063
Figure 5: TAG depletion	TAG total (steady state) normalized to WT	100	5	156.221	9.9	171.323	9.8
	TAG total depletion upon Triacsin C treatment (catabolic state) normalized to WT in steady state	25.5897	6.1	40.7108	8.5	46.5211	7
	relative TAG total depletion (%)	74.4103		73.9403		72.8459
	absolute TAG total depletion (Dnorm)	74.4103		115.51		124.802
	TAG total after Triacsin C treatment (catabolic state) normalized to WT	100	6.1	159.09	8.5	181.796	7	0.004	0.001	0.349
		wt		PEX19-/-		PEX19-/-PEX19C296S		statistics
		mean	SEM	mean	SEM	mean	SEM	p value (ANOVA)	p value (posthoc)
									PEX19-/- to PEX19-/-PEX19C296S	wt to PEX19-/-PEX19C296S	wt to PEX19-/-
Figure 4: Carnitines under anabolic conditions	C0 Carnitin	100	5.09795	97.6758	3.55845	116.511	5.55821	0.048	0.0584244	0.100809	0.945952
	C2 Carnitin	100	4.14469	137.773	3.2162	135.039	3.1536	6.12e-05	0.89459	0.0002351	0.0001183
	C18:1 Carnitin	100	12.21	208.245	5.51346	159.779	6.33068	7.82e-05	0.0261676	0.007353	5.45e-05
				wt vs. PEX19-/-		wt vs. PEX19-/-PEX19C296S
				mean	SEM	mean	SEM	Chi-square test: p value < 0.00001
Figure S1C: lipid species alterations	sign. Decreased compared to wt			24		4
	sign. Increased compared to wt			31		9
	Unaltered compared to wt			115		157
	sign. Altered compared to wt			55		13
		wt
		mean	SEM
Figure S1D: relative abundance Pcaa with distinct acyl chain saturation in wt	X:0	13.9514	0.551289
	X:1	46.5177	0.218414
	X:2	26.2585	1.03824
	X:3	5.12926	0.0684303
	X:4	3.02546	0.154363
	X:5	3.08585	0.19223
	X:6	2.03187	0.123937
		wt		PEX19-/-		PEX19-/-PEX19C296S		p value
		mean	SEM	mean	SEM	mean	SEM	PEX19-/- to PEX19-/-PEX19C296S	wt to PEX19-/-PEX19C296S	wt to PEX19-/-
Figure S1E	Ratio PCae total / Pcaa total	100	11.3	36.4	11.1	88.1	11.8	0.000158911	0.449092	3.52287e-05
		wt		PEX19-/-		PEX19-/-PEX19C296S		p value
Figure S1F	Matrix Effects	mean	SEM	mean	SEM	mean	SEM	PEX19-/- to PEX19-/-PEX19C296S	wt to PEX19-/-PEX19C296S	wt to PEX19-/-
	Carnitine	1.21849	0.13371	1.33814	0.183114	1.20276	0.0606679	0.411798	0.590127	0.853573
	Lyso PC	0.602987	0.123971	0.609033	0.118572	0.61609	0.128986	0.596811	0.298692	0.484033
	Pcaa	1.76594	0.156128	1.74466	0.180753	1.82663	0.130416	0.685442	0.724914	0.54831
	Pcae	0.280965	0.246487	0.276119	0.209891	0.232826	0.143498	0.351762	0.661352	0.65243
	SM	2.12766	0.139452	2.02823	0.151638	2.11813	0.122014	0.525075	0.348748	0.396378
	TAG	3.95866	0.409612	3.8155	0.249432	3.56459	0.138126	0.647632	0.484487	0.738218
		wt
		mean	SEM
Figure S2A: relative abundance of TAG species before and after oleic acid treatment in WT cells	C48:0 steady state	8.28118	3.07718
	C50:0 steady state	8.07505	2.5647
	C50:1 steady state	28.4087	4.0813
	C50:2 steady state	11.2838	2.52558
	C52:0 steady state	2.62128	0.786419
	C52:1 steady state	12.4464	3.63827
	C52:2 steady state	21.6374	4.57613
	C52:3 steady state	2.66401	1.15892
	C54:2 steady state	2.99838	0.510556
	C58:3 steady state	1.58387	0.707783
	C48:0 oleate	1.32768	0.280858
	C50:0 oleate	1.60348	0.551312
	C50:1 oleate	11.5718	2.60729
	C50:2 oleate	6.6931	1.48548
	C52:0 oleate	0.813998	0.268321
	C52:1 oleate	12.1355	2.47983
	C52:2 oleate	57.0167	11.7841
	C52:3 oleate	2.43334	0.485496
	C54:2 oleate	5.82975	1.27883
	C58:3 oleate	0.574625	0.248962
		wt		PEX19-/-		PEX19-/-PEX19C296S		p value
		mean	SEM	mean	SEM	mean	SEM	PEX19-/- to PEX19-/-PEX19C296S	wt to PEX19-/-PEX19C296S	wt to PEX19-/-
Figure 5G: relative abundance of TAG species under catabolic conditions	TAG C48:0	100	14.5613	152.835	10.9816	134.053	10.1751	0.66633	0.137427	0.0460094
	TAG C50:0	100	11.7741	148.604	9.37807	141.17	8.34711	0.862394	0.0384376	0.0362952
	TAG C50:1	100	6.23711	181.205	8.21561	211.976	8.13962	0.661172	8.99014e-05	0.00183655
	TAG C50:2	100	6.54438	137.131	10.7909	199.96	7.75008	0.109243	8.99014e-05	0.0471456
	TAG C52:0	100	17.862	131.459	11.6451	114.742	7.55835	0.66633	0.522328	0.224952
	TAG C52:1	100	8.48007	180.063	13.2161	178.609	7.44445	0.9582	0.000400342	0.0179623
	TAG C52:2	100	2.73969	161.244	11.9631	209.536	8.24297	0.416329	8.99014e-05	0.0179623
	TAG C52:3	100	11.7157	143.456	8.43078	172.153	14.8957	0.66633	0.0378443	0.0362952
	TAG C54:2	100	6.84757	228.141	14.8865	211.362	6.13437	0.862394	2.49453e-05	0.0119193
	TAG C58:3	100	11.7833	103.821	17.0241	105.627	18.3381	0.9582	0.807578	0.859831
		wt		PEX19-/-					PEX19-/-PEX19C296S
Volcano Plot Data		mean	SEM	mean	log2 FC	SEM	p value of wt to PEX19-/-	- log10(p)	mean	log2 FC	SEM	p value of wt to PEX19-/-PEX19C296S	- log10(p)
lipid species at steady state	PC aa C20:0	100	13.7514	78.8695	-0.34246	19.0521	0.505035	0.296679	85.2166	-0.230794	12.9722	0.860288	0.065356
	PC aa C24:0	100	16.3727	66.2102	-0.594875	11.9976	0.181953	0.740042	83.2023	-0.265306	13.6784	0.860288	0.065356
	PC aa C26:0	100	15.4635	98.2833	-0.0249822	10.256	0.954509	0.0202202	101.751	0.025049	13.7621	0.980898	0.00837606
	PC aa C28:0	100	14.1571	110.477	0.143752	14.4214	0.752478	0.123506	82.7693	-0.272832	13.8357	0.860288	0.065356
	PC aa C28:1	100	11.1721	83.4949	-0.260239	9.01021	0.4336	0.362911	91.5574	-0.127251	10.087	0.860288	0.065356
	PC aa C30:0	100	16.1909	109.909	0.136305	13.685	0.777639	0.109222	85.5352	-0.225411	15.076	0.860288	0.065356
	PC aa C30:2	100	14.5117	112.265	0.166906	15.0185	0.740748	0.130329	105.058	0.0711867	14.0481	0.971339	0.0126293
	PC aa C32:0	100	14.9551	121.036	0.275439	12.8182	0.526704	0.278434	95.9539	-0.0595873	14.9201	0.974471	0.0112312
	PC aa C32:1	100	18.2813	114.33	0.1932	18.9347	0.751124	0.124288	96.4683	-0.0518727	18.296	0.974471	0.0112312
	PC aa C32:2	100	21.912	73.2844	-0.448422	21.9138	0.526704	0.278434	78.1731	-0.355256	20.3529	0.860288	0.065356
	PC aa C32:3	100	14.0604	57.2921	-0.803591	11.4302	0.0378716	1.42169	74.4919	-0.424844	12.3892	0.666227	0.176378
	PC aa C34:1	100	15.623	111.916	0.162417	14.7363	0.740748	0.130329	98.6572	-0.0195037	15.7827	0.980898	0.00837606
	PC aa C34:2	100	19.9707	89.2484	-0.164101	18.7976	0.79299	0.100732	86.019	-0.217272	19.3546	0.889814	0.0507006
	PC aa C34:3	100	17.348	79.5099	-0.330793	15.9602	0.53103	0.274881	81.5866	-0.293595	16.6738	0.860288	0.065356
	PC aa C34:4	100	17.008	84.0631	-0.250455	14.1177	0.636161	0.196433	78.3411	-0.352159	14.3277	0.827803	0.0820732
	PC aa C36:0	100	14.8043	94.4387	-0.0825497	10.9579	0.835029	0.0782982	90.9232	-0.13728	14.8492	0.944238	0.0249187
	PC aa C36:1	100	17.455	107.052	0.0983064	12.9	0.835029	0.0782982	93.0046	-0.104627	16.7017	0.971339	0.0126293
	PC aa C36:2	100	19.3255	81.9071	-0.287939	16.5997	0.636161	0.196433	85.1347	-0.23218	18.747	0.860288	0.065356
	PC aa C36:3	100	16.7499	102.579	0.0367367	13.3571	0.939479	0.027113	85.3561	-0.228433	16.1108	0.860288	0.065356
	PC aa C36:4	100	14.5442	141.325	0.499017	11.9103	0.181953	0.740042	93.4113	-0.0983313	15.0163	0.971339	0.0126293
	PC aa C36:5	100	12.0605	93.3495	-0.0992856	11.5792	0.79299	0.100732	94.6558	-0.0792379	12.8733	0.971339	0.0126293
	PC aa C36:6	100	14.4923	80.9994	-0.304017	12.2779	0.479289	0.319402	87.7812	-0.188017	14.8351	0.860288	0.065356
	PC aa C38:0	100	16.6027	32.7643	-1.6098	15.067	0.00438	2.35853	60.552	-0.723755	18.3522	0.407292	0.390094
	PC aa C38:1	100	17.7438	113.296	0.180094	15.1539	0.740748	0.130329	87.2886	-0.196135	17.4528	0.889814	0.0507006
	PC aa C38:3	100	17.0545	111.182	0.152919	13.5532	0.752478	0.123506	83.9727	-0.252007	16.1637	0.860288	0.065356
	PC aa C38:4	100	13.7843	148.051	0.566099	10.6922	0.092184	1.03534	93.1096	-0.102997	14.3077	0.971339	0.0126293
	PC aa C38:5	100	14.0377	136.21	0.44583	11.4313	0.221116	0.655379	87.8553	-0.186798	15.1175	0.860288	0.065356
	PC aa C38:6	100	13.7572	122.138	0.288514	12.1598	0.478587	0.320039	92.6301	-0.110447	15.3695	0.971339	0.0126293
	PC aa C40:0	100	18.7072	126.703	0.341453	15.7627	0.526704	0.278434	93.7948	-0.0924196	18.8806	0.971339	0.0126293
	PC aa C40:1	100	17.822	236.418	1.24134	14.9412	0.0102956	1.98735	120.394	0.267767	18.9134	0.860288	0.065356
	PC aa C40:2	100	18.3357	215.638	1.10861	16.4699	0.0302962	1.51861	107.813	0.108531	18.5678	0.971339	0.0126293
	PC aa C40:3	100	15.1771	193.583	0.952953	13.5699	0.0206994	1.68404	101.369	0.0196125	16.6689	0.980898	0.00837606
	PC aa C40:4	100	13.7284	206.795	1.0482	10.8006	0.00288665	2.53961	104.933	0.0694686	15.2026	0.971339	0.0126293
	PC aa C40:5	100	14.6625	193.056	0.949017	12.0339	0.011568	1.93674	103.405	0.0483055	16.2303	0.974471	0.0112312
	PC aa C40:6	100	14.0643	160.121	0.679165	12.5068	0.0682309	1.16602	92.6023	-0.11088	15.1251	0.971339	0.0126293
	PC aa C42:0	100	21.5095	235.802	1.23757	13.7515	0.00956954	2.01911	109.68	0.133303	17.7582	0.971339	0.0126293
	PC aa C42:1	100	16.6797	416.951	2.05988	13.6866	0.000249345	3.6032	148.149	0.56705	18.1357	0.666227	0.176378
	PC aa C42:2	100	19.592	346.452	1.79265	16.5283	0.00288665	2.53961	143.335	0.519393	19.4622	0.772891	0.111882
	PC aa C42:4	100	16.5225	269.392	1.42971	11.0488	0.000494058	3.30622	114.747	0.198462	14.9548	0.860288	0.065356
	PC aa C42:5	100	13.6461	340.34	1.76698	12.0795	0.000159901	3.79615	117.042	0.227023	15.1445	0.860288	0.065356
	PC aa C42:6	100	12.3164	314.18	1.65159	13.9124	0.000775573	3.11038	107.047	0.0982441	14.8629	0.971339	0.0126293
	PC aa C44:0	100	17.2904	240.8	1.26783	13.3135	0.00442581	2.35401	102.953	0.0419826	15.3671	0.974471	0.0112312
	PC aa C48:0	100	18.3374	118.445	0.24422	8.24789	0.559727	0.252023	71.4541	-0.484911	16.7629	0.772891	0.111882
	PC ae C30:0	100	9.24255	21.7165	-2.20313	3.10386	9.40223e-07	6.02677	78.8177	-0.343408	6.50581	0.399813	0.398144
	PC ae C30:1	100	6.25372	53.4475	-0.903805	4.38959	9.7269e-06	5.01203	93.0352	-0.104151	3.66758	0.860288	0.065356
	PC ae C30:2	100	2.78156	65.9925	-0.599627	4.59433	1.08452e-06	5.96476	95.8168	-0.06165	3.39481	0.860288	0.065356
	PC ae C32:1	100	11.9129	18.8802	-2.40505	5.36114	1.34466e-05	4.87139	81.1631	-0.301105	9.06767	0.772891	0.111882
	PC ae C32:2	100	8.67589	31.3245	-1.67464	3.04778	2.13257e-06	5.6711	83.3812	-0.262206	6.39035	0.594923	0.225539
	PC ae C34:0	100	8.73116	40.4228	-1.30676	3.99388	1.48713e-05	4.82765	81.8196	-0.289482	6.80198	0.530403	0.275394
	PC ae C34:1	100	10.6242	29.707	-1.75112	6.5992	2.16702e-05	4.66414	74.8896	-0.417163	8.58486	0.399813	0.398144
	PC ae C34:2	100	12.1887	27.1851	-1.87911	8.28458	8.11709e-05	4.0906	76.7256	-0.382219	9.71781	0.594923	0.225539
	PC ae C34:3	100	9.2265	28.3384	-1.81917	5.37194	2.84898e-06	5.54531	77.1336	-0.374568	5.17955	0.252154	0.598335
	PC ae C36:0	100	7.74716	92.765	-0.108348	6.18626	0.638165	0.195067	107.855	0.10909	8.83724	0.860288	0.065356
	PC ae C36:1	100	8.98862	74.5202	-0.424296	5.26141	0.0521902	1.28241	98.4536	-0.022484	7.99929	0.974471	0.0112312
	PC ae C36:2	100	12.3363	44.1636	-1.17907	8.52381	0.00178735	2.74779	78.3389	-0.352199	9.78236	0.677452	0.169121
	PC ae C36:3	100	9.97493	23.3886	-2.09612	4.26903	2.84898e-06	5.54531	73.9438	-0.435499	7.41386	0.252154	0.598335
	PC ae C36:4	100	7.75497	11.1415	-3.16598	5.0575	1.81666e-08	7.74073	69.9509	-0.515585	6.16299	0.038314	1.41664
	PC ae C36:5	100	5.31451	17.9982	-2.47407	6.45701	3.73779e-10	9.42739	79.7937	-0.325653	4.46074	0.0559448	1.25224
	PC ae C38:0	100	9.14631	117.125	0.228052	9.47685	0.436369	0.360146	99.3231	-0.00979875	10.3421	0.980898	0.00837606
	PC ae C38:1	100	11.2723	101.227	0.0175932	8.5463	0.954509	0.0202202	104.963	0.069885	10.4028	0.971339	0.0126293
	PC ae C38:2	100	12.3407	84.5499	-0.242126	7.89241	0.477777	0.320775	90.0534	-0.151147	11.0343	0.860288	0.065356
	PC ae C38:3	100	7.89045	78.0603	-0.357339	4.92602	0.0633923	1.19796	88.8216	-0.171018	6.88669	0.827803	0.0820732
	PC ae C38:4	100	7.2053	30.3959	-1.71805	4.46174	2.13285e-07	6.67104	71.9856	-0.47422	6.93564	0.0551229	1.25867
	PC ae C38:5	100	7.82495	14.5283	-2.78306	5.08685	3.22469e-08	7.49151	61.6672	-0.697424	6.86218	0.0145172	1.83812
	PC ae C38:6	100	7.19692	15.6464	-2.6761	4.93798	1.81666e-08	7.74073	67.7299	-0.562135	6.53636	0.0202763	1.69301
	PC ae C40:0	100	8.35016	125.325	0.325679	6.87116	0.128247	0.891952	97.0087	-0.0438141	8.80729	0.971339	0.0126293
	PC ae C40:1 / PC aa C40:8	100	7.13936	136.409	0.447934	5.94908	0.0118046	1.92795	101.577	0.022578	6.93046	0.974471	0.0112312
	PC ae C40:2	100	10.8982	130.518	0.384243	8.00203	0.148519	0.828217	99.5443	-0.00658947	9.71738	0.980898	0.00837606
	PC ae C40:3	100	10.2476	126.045	0.333941	7.0925	0.169693	0.770336	109.292	0.128193	10.689	0.860288	0.065356
	PC ae C40:4	100	11.651	105.869	0.0822743	11.9713	0.833255	0.0792221	111.063	0.151383	11.8192	0.860288	0.065356
	PC ae C40:5	100	7.28369	60.1221	-0.734032	6.0225	0.000562378	3.24997	86.6005	-0.207553	8.10199	0.772891	0.111882
	PC ae C40:6	100	7.99545	29.4162	-1.76532	5.66148	8.41093e-07	6.07516	64.336	-0.636302	7.44364	0.0202763	1.69301
	PC ae C42:0	100	5.31166	210.789	1.0758	6.75194	5.35138e-06	5.27153	107.484	0.104127	5.96326	0.860288	0.065356
	PC ae C42:1	100	3.19068	244.784	1.29151	5.4165	3.89537e-08	7.40945	113.96	0.188527	3.35423	0.0932195	1.03049
	PC ae C42:2	100	4.30051	222.954	1.15674	6.1457	8.54982e-07	6.06804	112.063	0.164309	4.60666	0.530403	0.275394
	PC ae C42:3	100	6.23659	154.084	0.623714	5.59315	0.000401475	3.39634	105.341	0.075069	5.60222	0.860288	0.065356
	PC ae C42:4	100	11.321	118.142	0.240517	7.0817	0.407119	0.390279	103.154	0.0448064	9.85247	0.974471	0.0112312
	PC ae C42:5	100	13.2042	100.895	0.0128498	11.812	0.966067	0.0149929	105.614	0.0787952	14.1875	0.971339	0.0126293
	PC ae C44:3	100	10.553	184.669	0.884944	6.8642	0.000374155	3.42695	97.4949	-0.0366018	8.40889	0.974471	0.0112312
	PC ae C44:4	100	10.6514	170.151	0.766813	5.85983	0.00067348	3.17168	98.1269	-0.0272794	6.17932	0.974471	0.0112312
	PC ae C44:5	100	9.62824	118.583	0.245895	5.74705	0.271306	0.566541	90.4823	-0.144293	7.54273	0.860288	0.065356
	PC ae C44:6	100	11.3887	116.882	0.225057	6.86746	0.436369	0.360146	100.795	0.0114205	10.4163	0.980898	0.00837606
	Lyso PC C06:0	100	11.1109	91.616	-0.126328	10.3156	0.740748	0.130329	98.2803	-0.0250254	11.5251	0.978058	0.00963519
	Lyso PC C10:0	100	18.7564	70.9615	-0.494891	15.2305	0.388805	0.410268	83.7553	-0.255747	18.8596	0.860288	0.065356
	Lyso PC C12:0	100	12.913	71.7451	-0.479047	14.3709	0.221116	0.655379	88.245	-0.180414	11.6476	0.860288	0.065356
	lyso PC C14:0	100	10.924	97.0598	-0.0430543	6.96201	0.883648	0.0537209	99.3903	-0.00882367	12.4987	0.980898	0.00837606
	Lyso PC C16:0	100	13.8812	109.112	0.125815	9.18865	0.740748	0.130329	106.893	0.0961615	14.0141	0.971339	0.0126293
	Lyso PC C16:1	100	10.0762	96.2009	-0.0558772	7.3998	0.835029	0.0782982	88.9393	-0.169107	7.269	0.860288	0.065356
	Lyso PC C17:0	100	13.5544	83.9245	-0.252836	9.61511	0.513749	0.289249	101.714	0.0245243	13.3413	0.980898	0.00837606
	Lyso PC C18:0	100	22.1469	67.4845	-0.567372	23.8664	0.436369	0.360146	97.592	-0.0351654	23.4351	0.980898	0.00837606
	Lyso PC C18:1	100	11.3917	80.024	-0.321496	6.79728	0.271245	0.566638	91.9821	-0.120575	11.7708	0.89809	0.0466802
	Lyso PC C18:2	100	13.5575	94.5348	-0.0810832	11.669	0.835029	0.0782982	94.4914	-0.0817456	15.6311	0.971339	0.0126293
	Lyso PC C18:3	100	13.4703	78.3683	-0.351658	13.3539	0.414255	0.382733	85.6816	-0.222943	12.1897	0.860288	0.065356
	Lyso PC C20:0	100	18.7047	73.9912	-0.434575	16.2784	0.444283	0.352341	90.4406	-0.144957	16.7756	0.971339	0.0126293
	Lyso PC C20:3	100	12.6821	93.2538	-0.100765	12.4055	0.802305	0.0956606	95.3224	-0.0691121	15.0477	0.971339	0.0126293
	Lyso PC C20:4	100	15.5927	83.7268	-0.256239	12.6265	0.568468	0.245294	83.7336	-0.256122	16.9159	0.860288	0.065356
	Lyso PC C20:5	100	19.8177	51.2755	-0.963658	9.99771	0.0788327	1.10329	92.7352	-0.108811	16.839	0.971339	0.0126293
	Lyso PC C22:0	100	24.1753	46.4761	-1.10544	21.8268	0.14506	0.838452	74.1212	-0.432041	22.1085	0.860288	0.065356
	Lyso PC C22:6	100	15.7818	72.4569	-0.464806	8.63766	0.255831	0.592047	77.513	-0.36749	11.7848	0.798367	0.0977973
	Lyso PC C24:0	100	19.8017	59.979	-0.737472	13.4454	0.181807	0.74039	82.0385	-0.285626	16.2356	0.860288	0.065356
	Lyso PC C26:0	100	21.023	39.4282	-1.3427	15.7944	0.0378081	1.42241	78.2018	-0.354727	17.7731	0.860288	0.065356
	Lyso PC C26:1	100	11.5177	85.8415	-0.220253	11.5389	0.540476	0.267224	89.337	-0.162671	10.5884	0.860288	0.065356
	Lyso PC C28:0	100	12.7038	47.9961	-1.05901	10.9724	0.00524299	2.28042	79.6965	-0.327411	8.97028	0.742047	0.129569
	Lyso PC C28:1	100	17.1179	61.4728	-0.701979	14.0017	0.149449	0.825507	84.6018	-0.241239	14.3917	0.860288	0.065356
	SM C14:1 OH	100	16.3076	126.236	0.336129	17.629	0.53103	0.274881	115.612	0.209294	14.6142	0.860288	0.065356
	SM C16:0	100	19.7252	152.79	0.611551	20.7821	0.350637	0.455142	116.553	0.220988	17.1838	0.860288	0.065356
	SM C16:1	100	17.9277	148.655	0.571969	18.629	0.319144	0.496013	125.606	0.328906	16.2608	0.860288	0.065356
	SM C16:1 OH	100	16.1031	42.4417	-1.23644	15.6716	0.0133982	1.87295	83.8183	-0.254663	14.7631	0.860288	0.065356
	SM C18:0	100	17.4543	116.328	0.218196	21.0491	0.740748	0.130329	96.2493	-0.0551516	16.3056	0.974471	0.0112312
	SM C18:1	100	17.4236	98.3625	-0.02382	20.6172	0.963101	0.016328	94.8673	-0.0760171	16.7153	0.974471	0.0112312
	SM C20:2	100	14.4417	93.1174	-0.102877	15.1023	0.833255	0.0792221	85.7124	-0.222423	12.2145	0.860288	0.065356
	SM C22:1 OH	100	20.6509	103.527	0.0500035	17.8472	0.939479	0.027113	83.6357	-0.257809	18.3465	0.860288	0.065356
	SM C22:2 OH	100	21.1436	85.3988	-0.227712	17.9717	0.740748	0.130329	70.413	-0.506086	17.3091	0.798367	0.0977973
	SM C22:3	100	15.6453	123.587	0.305525	14.6335	0.526704	0.278434	94.6035	-0.080034	13.2623	0.971339	0.0126293
	SM C24:0	100	21.9224	121.342	0.279079	19.7002	0.698948	0.155555	83.7998	-0.254981	18.6619	0.860288	0.065356
	SM C24:1	100	21.7372	95.7065	-0.0633114	19.9608	0.932931	0.0301505	66.8339	-0.581349	18.5219	0.772891	0.111882
	SM C24:1 OH	100	20.416	161.419	0.690813	18.1103	0.221116	0.655379	91.9328	-0.121348	17.2572	0.971339	0.0126293
	SM C26:0	100	21.8788	259.743	1.37709	19.5563	0.0302962	1.51861	105.606	0.0786872	18.86	0.974471	0.0112312
	SM C26:1	100	22.7146	287.821	1.52517	20.248	0.0243938	1.61272	99.2778	-0.0104573	19.4142	0.980898	0.00837606
	C0	100	5.21682	143.259	0.518624	7.77661	0.00922474	2.03505	159.13	0.670208	5.79102	0.00155035	2.80957
	C02	100	4.87262	135.842	0.44193	4.2003	0.000698185	3.15603	126.193	0.335627	6.00895	0.0825181	1.08345
	C03	100	7.55757	118.281	0.242224	4.9017	0.169693	0.770336	149.304	0.578257	7.2767	0.0227065	1.64385
	C03 OH	100	19.6903	73.4938	-0.444306	15.9224	0.446196	0.350474	80.4052	-0.31464	12.0489	0.860288	0.065356
	C03:1	100	20.9339	84.6677	-0.240117	13.9613	0.710603	0.148373	72.5149	-0.46365	11.9047	0.798367	0.0977973
	C04	100	5.55398	62.8053	-0.671041	9.79197	0.00127328	2.89508	105.919	0.0829682	9.53609	0.89809	0.0466802
	C04 OH / C3 DC	100	11.7925	103.253	0.0461877	8.56317	0.884795	0.0531573	94.7197	-0.0782634	8.95982	0.971339	0.0126293
	C04:1	100	14.0791	84.6953	-0.239647	12.1487	0.562662	0.249752	82.2111	-0.282594	9.31544	0.827803	0.0820732
	C05	100	5.88357	178.08	0.832529	4.11928	1.08452e-06	5.96476	245.066	1.29317	7.09301	2.38231e-05	4.623
	C05 M DC	100	4.87647	97.7808	-0.0323762	6.58064	0.856801	0.0671202	98.929	-0.0155351	5.32001	0.974471	0.0112312
	C05 OH / C3 M DC	100	17.7683	109.626	0.132592	12.6306	0.789863	0.102448	102.513	0.0358068	10.8133	0.974471	0.0112312
	C05:1	100	14.2682	95.3199	-0.06915	11.5046	0.863502	0.0637366	90.4418	-0.144938	8.17146	0.860288	0.065356
	C05:1 DC	100	25.7447	82.537	-0.276887	19.641	0.740748	0.130329	69.7799	-0.519116	15.1124	0.827803	0.0820732
	C06 / C4:1 DC	100	11.2472	81.3403	-0.297958	11.2706	0.407119	0.390279	85.2272	-0.230614	8.14424	0.827803	0.0820732
	C06 OH / C5 DC	100	17.7838	79.9414	-0.322984	13.7635	0.53103	0.274881	79.2435	-0.335636	8.09769	0.827803	0.0820732
	C06:1	100	36.6	57.1427	-0.807359	11.3207	0.446196	0.350474	56.9131	-0.813168	6.81796	0.827803	0.0820732
	C07 DC	100	14.0326	83.3801	-0.262226	7.59674	0.479289	0.319402	83.7914	-0.255126	6.04454	0.827803	0.0820732
	C08	100	14.3037	90.2481	-0.148032	12.5201	0.740748	0.130329	100.675	0.00971009	12.6557	0.980898	0.00837606
	C08:1	100	12.9215	86.7851	-0.204481	7.0014	0.540667	0.26707	76.6523	-0.383599	4.12778	0.530403	0.275394
	C09	100	15.1965	91.3571	-0.130411	10.2224	0.752823	0.123307	78.9645	-0.340724	7.82752	0.772891	0.111882
	C10	100	13.8553	91.2378	-0.132296	9.98738	0.740748	0.130329	84.287	-0.246618	6.26519	0.827803	0.0820732
	C10:1	100	5.72396	84.2169	-0.247819	7.01005	0.169693	0.770336	87.0821	-0.199551	7.61161	0.679031	0.168111
	C10:2	100	16.292	93.6834	-0.0941342	9.97319	0.833255	0.0792221	96.7081	-0.0482909	9.81224	0.974471	0.0112312
	C12	100	12.9996	102.356	0.033602	13.5699	0.939479	0.027113	94.8643	-0.0760623	12.7815	0.971339	0.0126293
	C12 DC	100	15.2428	88.1881	-0.181345	5.06837	0.638544	0.194809	90.2732	-0.14763	5.89719	0.860288	0.065356
	C12:1	100	5.27971	83.7347	-0.256102	5.67131	0.092184	1.03534	85.896	-0.219337	6.48517	0.510113	0.292334
	C14	100	14.9168	203.904	1.02789	27.8752	0.209176	0.679488	175.013	0.807461	23.0688	0.530403	0.275394
	C14:1	100	12.9227	109.062	0.125144	5.92544	0.714059	0.146266	95.9728	-0.059302	7.55786	0.971339	0.0126293
	C14:1 OH	100	20.591	104.543	0.0641006	12.1241	0.906152	0.042799	115.889	0.212749	9.09819	0.860288	0.065356
	C14:2	100	14.3738	77.7764	-0.362595	11.5169	0.399249	0.398757	85.3998	-0.227695	8.37028	0.860288	0.065356
	C14:2 OH	100	25.3073	84.029	-0.251041	18.5026	0.740748	0.130329	66.2588	-0.593816	11.7433	0.772891	0.111882
	C16	100	11.7523	172.732	0.788536	17.9847	0.11122	0.953815	198.533	0.989379	14.8915	0.0603756	1.21914
	C16 OH	100	22.0473	99.4384	-0.00812555	12.9827	0.98268	0.0075881	76.8744	-0.379426	9.2693	0.860288	0.065356
	C16:1	100	21.5192	156.757	0.648534	27.1761	0.436369	0.360146	141.447	0.500266	23.6975	0.837869	0.076824
	C16:1 OH	100	9.1746	107.811	0.108502	6.24393	0.680458	0.167199	112.424	0.168951	6.05138	0.827803	0.0820732
	C16:2	100	14.9065	85.0913	-0.232916	8.16664	0.550263	0.25943	81.6669	-0.292176	9.98552	0.827803	0.0820732
	C16:2 OH	100	13.5975	118.763	0.248091	17.5049	0.638165	0.195067	121.312	0.278727	12.9799	0.844365	0.0734698
	C18:0	100	11.4156	194.848	0.962348	14.0235	0.0165071	1.78233	220.41	1.14019	12.3857	0.0169518	1.77078
	C18:1	100	29.0485	183.83	0.878373	32.5504	0.414849	0.38211	180.019	0.848147	25.9483	0.6854	0.164056
	C18:1 OH	100	8.74131	101.103	0.0158315	11.4798	0.957112	0.0190372	93.9455	-0.0901037	8.68165	0.89809	0.0466802
	C18:2	100	11.1459	125.914	0.33244	14.7173	0.436369	0.360146	114.498	0.195325	13.6027	0.860288	0.065356
	TAG C48:0	100	11.2038	212.019	1.0842	17.6138	0.0307348	1.51237	177.636	0.828921	14.864	0.109904	0.958985
	TAG C50:0	100	9.57625	186.128	0.896295	11.1442	0.0052492	2.27991	166.293	0.73373	9.99967	0.0354739	1.45009
	TAG C50:1	100	4.33163	169.129	0.758125	12.8097	0.0191206	1.7185	189.412	0.921527	11.1575	0.0169518	1.77078
	TAG C50:2	100	6.74851	129.715	0.375341	12.3075	0.221116	0.655379	167.894	0.747555	13.4767	0.0836745	1.07741
	TAG C52:0	100	9.04574	175.71	0.813199	8.62583	0.00189985	2.72128	144.988	0.535931	8.0516	0.0637537	1.19549
	TAG C52:1	100	8.81367	162.361	0.699206	7.55252	0.00267697	2.57236	182.255	0.865962	7.90015	0.00522516	2.2819
	TAG C52:2	100	6.37673	119.52	0.257251	7.23733	0.193726	0.712812	152.738	0.611056	8.55655	0.0259794	1.58537
	TAG C52:3	100	13.1166	122.528	0.293112	8.65545	0.388805	0.410268	129.388	0.371708	9.37523	0.594923	0.225539
	TAG C54:2	100	5.13405	149.576	0.58088	11.2562	0.0341942	1.46605	167.096	0.740681	9.90707	0.0202763	1.69301	PEX19-/-		PEX19-/-PEX19C296S
	TAG C58:3	100	13.4737	159.457	0.673164	16.6879	0.152332	0.817209	154.023	0.623147	20.2384	0.618463	0.208686	mean	SEM	mean	log2 FC	SEM	p value of PEX19-/- vs PEX19-/-PEX19C296S	- log10(p)
relative abundance of TAG species under catabolic conditions (Figure 5)	TAG C48:0 (after Triacsin C treatment)	100	14.5613	152.835	0.611975	10.9816	0.0460094	1.33715	134.053	0.422804	10.1751	0.137427	0.861928	100	10.9816	87.7109	-0.189171	10.1751	0.66633	0.176311
	TAG C50:0 (after Triacsin C treatment)	100	11.7741	148.604	0.571472	9.37807	0.0362952	1.44015	141.17	0.497432	8.34711	0.0384376	1.41524	100	9.37807	94.9974	-0.0740407	8.34711	0.862394	0.0642943
	TAG C50:1 (after Triacsin C treatment)	100	6.23711	181.205	0.857621	8.21561	0.00183655	2.736	211.976	1.0839	8.13962	8.99014e-05	4.04623	100	8.21561	116.981	0.22628	8.13962	0.661172	0.179686
	TAG C50:2 (after Triacsin C treatment)	100	6.54438	137.131	0.455558	10.7909	0.0471456	1.32656	199.96	0.999713	7.75008	8.99014e-05	4.04623	100	10.7909	145.817	0.544155	7.75008	0.109243	0.961607
	TAG C52:0 (after Triacsin C treatment)	100	17.862	131.459	0.394609	11.6451	0.224952	0.64791	114.742	0.198393	7.55835	0.522328	0.282057	100	11.6451	87.2837	-0.196215	7.55835	0.66633	0.176311
	TAG C52:1 (after Triacsin C treatment)	100	8.48007	180.063	0.848503	13.2161	0.0179623	1.74564	178.609	0.836801	7.44445	0.000400342	3.39757	100	13.2161	99.1922	-0.0117016	7.44445	0.9582	0.018544
	TAG C52:2 (after Triacsin C treatment)	100	2.73969	161.244	0.68925	11.9631	0.0179623	1.74564	209.536	1.0672	8.24297	8.99014e-05	4.04623	100	11.9631	129.949	0.377949	8.24297	0.416329	0.380563
	TAG C52:3 (after Triacsin C treatment)	100	11.7157	143.456	0.52061	8.43078	0.0362952	1.44015	172.153	0.783687	14.8957	0.0378443	1.422	100	8.43078	120.004	0.263078	14.8957	0.66633	0.176311
	TAG C54:2 (after Triacsin C treatment)	100	6.84757	228.141	1.18993	14.8865	0.0119193	1.92375	211.362	1.07971	6.13437	2.49453e-05	4.60301	100	14.8865	92.645	-0.110215	6.13437	0.862394	0.0642943
	TAG C58:3 (after Triacsin C treatment)	100	11.7833	103.821	0.0540968	17.0241	0.859831	0.0655867	105.627	0.0789853	18.3381	0.807578	0.0928154	100	17.0241	101.74	0.0248886	18.3381	0.9582	0.018544
		wt		PEX19-/-		PEX19-/-PEX19C296S pooled clones		statistics
		mean	SEM	mean	SEM	mean	SEM	p value (ANOVA)	p value (posthoc)
									PEX19-/- to PEX19-/-PEX19C296S pooled clones	wt to PEX19-/-PEX19C296S pooled clones	wt to PEX19-/-
Figure S3A: combined analysis of PEX19-/-PEX19C296S pooled clones	steady state: PCaa total	100	17	106.2	15.4	96.4882	18.4567	0.578	/	/	/
	steady state: PCae total	100	9.68	38.5965	5.67444	71.9927	8.45194	0.004	0	0.021	0
	steady state TAG total	100	4.96	156.221	9.9191	159.447	9.89474	0.002	/	0.002	0.006
	anabolism: TAG C52:2	100	9.2	60.8765	10.9	87.2822	11.4122	0.044	/	/	0.041
	anabolism: C0	100	5.1	97.6758	3.6	107.126	6.65284	0.45	/	/	/
	anabolism: C2	100	4.1	137.773	3.2	128.688	3.32726	0	/	0	0
	anabolism: C18:1	100	12.1	208.245	5.5	165.5	10.8986	0.001	/	0.011	0.001
	catabolism: TAG total	100	6.1	159.09	8.5	170.145	8.00193	0	/	0	0.006
Figure S3B: direct comparison of PEX19-/-PEX19C296S clone #1 versus clone #2		PEX19-/-PEX19C296S clone #1		PEX19-/-PEX19C296S clone #2
		mean	SEM	mean	SEM	p value
	steady state: PCaa total	100	16.7961	109.816	20.1134	0.727219
	steady state: PCae total	100	7.94874	80.4012	8.95513	0.0825987
	steady state TAG total	100	9.79963	86.1368	9.98984	0.300443
	anabolism: TAG C52:2	100	13.2565	72.3851	9.5243	0.101767
	anabolism: C0	100	5.55821	83.8896	7.74747	0.0963348
	anabolism: C2	100	3.1536	90.5942	3.50092	0.0686189
	anabolism: C18:1	100	6.33068	107.162	15.4665	0.697047
	catabolism: TAG total	100	7.03514	87.1828	9.26193	0.251262
